# Supplementary material for: Prognostic model based on six PD-1 expression and immune infiltration-associated genes predicts survival in breast cancer
Source: Breast Cancer. 2022 Mar 1;29(4):666–76. doi: 10.1007/s12282-022-01344-2 (PMC9226094; doi:10.1007/s12282-022-01344-2)
Supplement: Supplementary file 2 — Supplementary file2 List of differentially expressed genes between the high- and low-PD-1 expression groups (XLS 376 KB) [file 12282_2022_1344_MOESM2_ESM.xls]

## Sheet: Sheet1
	logFC	AveExpr	t	P.Value	adj.P.Val	B
CXCL9	2.72073	3.96845	28.7914	8.36575e-135	5.88949e-132	297.242
CCL19	2.48707	3.38631	23.9921	9.46289e-102	1.63625e-99	221.374
CXCL13	2.16283	2.78968	18.0093	2.17379e-63	1.17076e-61	133.363
CCL5	2.159	4.18035	33.3352	9.82942e-167	3.22929e-163	370.531
IGJ	2.15412	5.31231	16.9474	3.97366e-57	1.85174e-55	119.007
IGLL5	2.03503	2.9785	19.3708	1.06108e-71	6.92584e-70	152.424
CD79A	1.99885	2.17344	24.5035	3.30241e-105	6.57547e-103	229.308
CD2	1.98444	2.87557	34.1989	8.288e-173	5.44577e-169	384.471
CXCL10	1.94609	4.4314	20.8393	5.61533e-81	4.8336e-79	173.704
CD3D	1.93174	2.43302	34.5601	2.40169e-175	4.73421e-171	390.296
NKG7	1.92132	2.52507	32.7456	1.38668e-162	3.90489e-159	361.007
IL2RG	1.8924	3.02447	33.4093	2.95684e-167	1.1657e-163	371.728
CD3E	1.87611	2.35306	34.2652	2.83678e-173	2.79593e-169	385.54
LYZ	1.86837	5.49135	21.382	1.77676e-84	1.72529e-82	181.734
CD52	1.84148	3.94696	27.2777	2.95233e-124	1.16393e-121	273.031
GZMA	1.83351	2.51875	32.6162	1.12822e-161	2.77993e-158	358.918
FDCSP	1.8138	2.47634	11.2366	9.63595e-28	2.19082e-26	51.7538
LTB	1.75917	2.13116	25.6904	2.65858e-113	7.08189e-111	247.886
UBD	1.73291	2.21584	20.4629	1.42845e-78	1.1263e-76	168.185
GZMK	1.71009	1.73518	31.435	2.32417e-153	3.52416e-150	339.835
IDO1	1.60925	1.65054	21.9713	2.57214e-88	2.83251e-86	190.544
CXCL11	1.60842	2.30863	20.7739	1.47483e-80	1.24772e-78	172.742
CD27	1.59251	1.87318	31.4365	2.27082e-153	3.52416e-150	339.858
PTGDS	1.56477	2.59682	19.9116	4.40585e-75	3.10172e-73	160.181
CCL21	1.56115	2.67714	15.0192	2.50211e-46	9.32354e-45	94.2633
CST7	1.54569	2.51579	29.5223	6.38648e-140	5.24543e-137	308.988
GZMB	1.52593	1.3522	26.2092	7.21777e-117	2.06198e-114	256.072
SELL	1.48873	2.39164	23.702	8.46285e-100	1.33456e-97	216.895
CD8A	1.47912	1.88613	30.6574	6.84364e-148	8.43136e-145	327.282
IL7R	1.47359	1.93158	25.2163	4.66797e-110	1.09542e-107	240.439
SPOCK2	1.47284	2.16907	28.4393	2.41658e-132	1.48861e-129	291.594
SLAMF7	1.47154	1.89363	27.0541	1.04896e-122	3.75949e-120	269.472
GBP5	1.46978	1.58997	24.7167	1.18114e-106	2.53073e-104	232.628
LCK	1.46591	1.66107	32.4855	9.38334e-161	2.05516e-157	356.806
GBP1	1.45491	3.56885	22.5722	2.86374e-92	3.50622e-90	199.615
S100A9	1.44737	5.02298	9.09076	4.79796e-19	7.77775e-18	31.933
CXCR3	1.44403	1.49808	32.4443	1.83023e-160	3.60774e-157	356.14
CD48	1.40137	2.24452	29.1724	1.80599e-137	1.36922e-134	303.361
CCR7	1.39794	1.53684	26.1076	3.61439e-116	1.01781e-113	254.466
GBP4	1.39789	2.82363	23.2097	1.66932e-96	2.33374e-94	209.333
PLA2G2D	1.39706	0.997621	24.1438	8.97021e-103	1.60746e-100	223.722
HLA-DQA1	1.39629	4.04339	22.6413	9.99596e-93	1.23925e-90	200.664
PTPRC	1.38903	2.52339	24.4634	6.17473e-105	1.21716e-102	228.685
CORO1A	1.38788	3.19013	27.7473	1.61012e-127	7.05304e-125	280.521
CTSW	1.38474	1.61984	28.7886	8.7541e-135	5.95037e-132	297.197
HLA-DRB5	1.37558	6.10267	17.9678	3.8525e-63	2.0636e-61	132.793
CD5	1.37301	1.49062	31.6368	8.8328e-155	1.58284e-151	343.095
CCL18	1.36622	1.72996	16.1259	1.97362e-52	8.43906e-51	108.245
HLA-DQB1	1.35549	4.4347	20.8988	2.33046e-81	2.0237e-79	174.58
SLAMF6	1.35278	1.31725	30.5034	8.27287e-147	9.05972e-144	324.798
PRF1	1.34158	1.4617	31.1519	2.28065e-151	3.21115e-148	335.264
IL2RB	1.34126	2.03496	24.2374	2.09094e-103	3.81635e-101	225.174
HLA-DRA	1.34105	8.77894	23.0504	1.9249e-95	2.63498e-93	206.896
LAMP3	1.34056	1.65198	21.2928	6.72641e-84	6.40537e-82	180.407
SAA1	1.33602	4.28463	10.3231	7.34846e-24	1.47208e-22	42.8968
HLA-DQA2	1.3265	3.51509	14.0442	3.49891e-41	1.13067e-39	82.4819
HLA-DPB1	1.32083	6.06355	23.9792	1.15557e-101	1.94689e-99	221.175
ADAMDEC1	1.31173	1.65283	19.1747	1.74058e-70	1.11037e-68	149.637
C1QA	1.31141	5.91657	22.7238	2.83957e-93	3.54263e-91	201.919
ACKR1	1.30749	2.64498	13.1954	6.79215e-37	2.01031e-35	72.6697
HCST	1.29211	2.43159	26.0079	1.75209e-115	4.8644e-113	252.893
CHI3L1	1.29143	3.51291	11.4584	1.00686e-28	2.35157e-27	53.9935
CD74	1.29058	8.93388	22.907	1.73055e-94	2.27417e-92	204.707
HLA-DRB1	1.28904	7.88872	22.2127	6.71585e-90	7.69668e-88	194.176
SIT1	1.28852	1.30012	30.1747	1.68802e-144	1.66371e-141	319.496
PSMB9	1.28816	3.33735	22.9855	5.19853e-95	6.97098e-93	205.906
CD53	1.27878	4.09636	24.9799	1.91303e-108	4.33445e-106	236.738
FAM26F	1.27405	2.35084	23.8764	5.68948e-101	9.1927e-99	219.586
SASH3	1.27174	2.70219	27.954	5.85565e-129	2.81528e-126	283.825
CD79B	1.25279	1.52658	22.7894	1.04415e-93	1.32789e-91	202.916
C3	1.24885	5.50303	17.04	1.15193e-57	5.48473e-56	120.24
RARRES1	1.24291	3.19782	12.0147	3.0131e-31	7.56613e-30	59.7589
HLA-DPA1	1.24215	5.33184	20.4496	1.73676e-78	1.35853e-76	167.991
HLA-F	1.24053	3.66533	21.185	3.34318e-83	3.0369e-81	178.81
CD7	1.23814	1.30242	28.7699	1.18295e-134	7.77276e-132	296.897
C1QB	1.23787	5.84554	21.0211	3.8125e-82	3.37004e-80	176.384
PLEK	1.23719	2.95228	24.0487	3.92498e-102	6.90796e-100	222.251
S100A8	1.23384	2.72533	8.6829	1.45542e-17	2.20178e-16	28.565
CCR5	1.23292	1.85883	28.0283	1.77872e-129	9.22687e-127	285.013
GZMM	1.22461	1.17231	27.8458	3.31802e-128	1.52104e-125	282.096
GZMH	1.21896	1.41837	26.6795	4.10719e-120	1.32723e-117	263.52
GPR183	1.21896	2.61818	22.3152	1.42107e-90	1.65752e-88	195.724
RAC2	1.21315	3.74592	23.6733	1.31815e-99	2.06217e-97	216.453
SRGN	1.21309	5.3989	23.21	1.66123e-96	2.33374e-94	209.338
SLAMF8	1.21167	2.3885	23.3152	3.29591e-97	4.84844e-95	210.95
IL32	1.20727	3.43481	19.2571	5.38367e-71	3.45677e-69	150.806
TNFRSF1B	1.19377	3.34647	28.6447	8.86921e-134	5.63967e-131	294.888
MS4A1	1.18743	0.885201	19.8399	1.24519e-74	8.64268e-73	159.146
GIMAP7	1.18187	3.08179	22.9106	1.63783e-94	2.16677e-92	204.762
HAPLN3	1.18064	2.50948	16.9617	3.2848e-57	1.54167e-55	119.197
MMP7	1.17805	3.61703	9.74945	1.47682e-21	2.70047e-20	37.649
HLA-DQB2	1.17367	2.82704	16.4964	1.56508e-54	6.93279e-53	113.059
TAP1	1.17021	4.58614	19.3922	7.80516e-72	5.11147e-70	152.73
CD37	1.17	2.38056	26.4335	2.05066e-118	6.21885e-116	259.622
LGALS2	1.16261	1.49979	23.3954	9.5908e-98	1.43223e-95	212.18
EVI2B	1.15677	2.93807	23.0482	1.99134e-95	2.68859e-93	206.862
DOK2	1.15333	1.78514	27.1635	1.82839e-123	6.93102e-121	271.213
MZB1	1.14999	2.79335	13.4955	2.17184e-38	6.67884e-37	76.0904
CYTIP	1.13795	1.927	22.7909	1.01988e-93	1.30544e-91	202.939
SH2D1A	1.13474	1.00709	28.4197	3.30971e-132	1.91886e-129	291.28
IL4I1	1.13441	2.08185	20.2975	1.60829e-77	1.21933e-75	165.773
BIRC3	1.13307	2.1674	20.1751	9.59168e-77	7.0549e-75	163.994
IL10RA	1.12629	2.09863	27.2079	9.00326e-124	3.47985e-121	271.919
HLA-DOA	1.12362	2.86613	21.456	5.88837e-85	5.80358e-83	182.834
FERMT3	1.11688	2.92243	25.2725	1.92886e-110	4.6368e-108	241.32
CD4	1.11559	3.68593	23.4754	2.79893e-98	4.24404e-96	213.408
CD6	1.11509	1.26554	29.5931	2.03633e-140	1.74523e-137	310.128
CD247	1.11433	1.09884	31.1037	4.98424e-151	6.54996e-148	334.484
HLA-DMA	1.11419	4.58884	23.231	1.20359e-96	1.73176e-94	209.659
CD8B	1.11404	1.18096	25.3721	4.01884e-111	9.90242e-109	242.884
HLA-DOB	1.11112	1.35428	22.2525	3.67531e-90	4.26163e-88	194.777
CLEC10A	1.11011	1.16713	23.1157	7.07008e-96	9.74583e-94	207.894
HCLS1	1.108	3.00852	25.3846	3.30413e-111	8.24443e-109	243.079
CCL4	1.10602	1.85505	24.616	5.69959e-106	1.17032e-103	231.06
CTSS	1.10503	4.29666	20.1206	2.12105e-76	1.55428e-74	163.203
GNLY	1.10393	1.16772	24.748	7.23611e-107	1.56745e-104	233.117
ITGB2	1.10264	3.59428	20.6497	9.19323e-80	7.5823e-78	170.919
SFRP1	1.10057	3.38657	7.94034	5.16215e-15	6.66381e-14	22.7796
APOE	1.09572	6.5046	15.2959	7.89975e-48	3.08968e-46	97.7005
C1S	1.0945	5.39538	15.9439	2.07562e-51	8.66834e-50	105.903
FGL2	1.09395	2.8667	19.8956	5.55911e-75	3.89969e-73	159.949
BCL2A1	1.09348	1.84199	17.5395	1.35816e-60	6.86464e-59	126.953
GABRP	1.09273	2.59929	7.38099	3.19229e-13	3.5253e-12	18.7249
HLA-DMB	1.09243	3.14374	23.3917	1.01551e-97	1.50509e-95	212.123
CD96	1.09177	1.09904	29.6481	8.37451e-141	7.50357e-138	311.013
C1QC	1.09064	6.02211	19.7062	8.57731e-74	5.8302e-72	157.223
TMC8	1.08402	1.62628	27.6651	6.00756e-127	2.57437e-124	279.209
SIRPG	1.08001	0.896488	30.2809	3.02645e-145	3.13986e-142	321.209
WAS	1.0766	2.32186	27.4731	1.29867e-125	5.22435e-123	276.145
PDCD1	1.07329	0.819315	33.5081	5.96888e-168	2.94147e-164	373.323
CSF2RB	1.0728	1.84669	24.2454	1.84603e-103	3.43293e-101	225.298
MAP4K1	1.07064	1.46376	28.9084	1.27244e-135	9.28979e-133	299.119
TIGIT	1.06952	0.932125	29.8398	3.78601e-142	3.5538e-139	314.1
IRF8	1.06912	2.0009	23.5898	4.7919e-99	7.32233e-97	215.167
HLA-B	1.06633	8.70422	18.5043	2.23978e-66	1.30238e-64	140.212
RUNX3	1.06312	2.07504	20.0637	4.84731e-76	3.51287e-74	162.38
LTF	1.06078	4.96758	5.80791	8.37953e-09	5.45546e-08	8.7768
PTPN7	1.05913	1.26039	30.6496	7.76946e-148	9.00892e-145	327.156
S1PR4	1.05523	1.02135	28.1719	1.77463e-130	9.45449e-128	287.311
LIMD2	1.05441	2.12904	21.3001	6.02744e-84	5.76762e-82	180.517
JAK3	1.05196	1.46941	28.3852	5.76564e-132	3.24721e-129	290.727
KLHDC7B	1.05189	1.66842	12.3743	6.309e-33	1.64284e-31	63.5962
IKZF3	1.05178	1.27675	21.4801	4.10701e-85	4.06821e-83	183.193
MPEG1	1.05175	2.92993	20.2336	4.08557e-77	3.02763e-75	164.844
CCL2	1.04974	3.35076	16.3309	1.3695e-53	5.97249e-52	110.9
LAG3	1.04535	1.21125	22.0316	1.03575e-88	1.15349e-86	191.45
HLA-A	1.04395	8.0639	18.0846	7.68471e-64	4.19615e-62	134.398
FYB	1.04371	2.21688	21.7172	1.17645e-86	1.22054e-84	186.734
CYBB	1.04005	3.51322	16.9814	2.52394e-57	1.1874e-55	119.459
SOCS1	1.03936	1.71318	23.0494	1.95275e-95	2.65467e-93	206.882
APOL1	1.03307	4.45319	19.4863	2.02741e-72	1.35472e-70	154.073
KRT5	1.03275	3.63513	6.86264	1.15432e-11	1.08352e-10	15.2064
ITGAL	1.0315	2.26993	21.2154	2.12892e-83	1.95187e-81	179.259
CCL13	1.03073	1.02405	19.0244	1.47318e-69	9.24821e-68	147.51
HLA-E	1.02858	7.36133	25.2733	1.90521e-110	4.63647e-108	241.333
SELPLG	1.02805	3.42089	21.8231	2.39605e-87	2.55302e-85	188.32
CD69	1.02747	1.41275	23.2115	1.62333e-96	2.30209e-94	209.361
ZAP70	1.02694	0.906037	28.3547	9.40881e-132	5.15185e-129	290.239
CECR1	1.02692	3.29318	18.9815	2.70502e-69	1.68206e-67	146.905
GMFG	1.02011	3.19604	23.7532	3.83341e-100	6.14343e-98	217.684
ARHGAP30	1.00835	2.62693	25.2567	2.47133e-110	5.86926e-108	241.073
TMEM176B	1.00552	4.89645	14.9584	5.31976e-46	1.9564e-44	93.5131
TNFAIP3	1.00231	2.89246	21.2345	1.60082e-83	1.47455e-81	179.543
CD3G	0.996321	0.941359	27.9714	4.43211e-129	2.18414e-126	284.103
GIMAP4	0.994895	3.65546	22.554	3.77551e-92	4.56582e-90	199.34
TBC1D10C	0.992163	1.24165	26.2477	3.92151e-117	1.13678e-114	256.68
ITM2A	0.991735	3.06351	14.902	1.06805e-45	3.88438e-44	92.8199
FOXP3	0.991635	1.56709	26.3142	1.36406e-117	4.074e-115	257.733
LCP1	0.98848	4.79096	16.5665	6.21886e-55	2.78605e-53	113.977
PIM2	0.988179	3.30786	20.2483	3.29821e-77	2.46267e-75	165.057
KRT17	0.987216	4.15344	6.58871	7.00845e-11	6.04598e-10	13.4415
C16orf54	0.987009	1.12801	25.2114	5.04078e-110	1.16899e-107	240.363
KLRB1	0.981548	1.22995	24.9619	2.53512e-108	5.67866e-106	236.458
CTLA4	0.979175	0.891292	27.6165	1.30707e-126	5.48192e-124	278.434
TNFRSF17	0.976617	0.947671	18.7253	1.00835e-67	6.02324e-66	143.301
CCR2	0.975246	1.09749	24.6489	3.40799e-106	7.14663e-104	231.572
SLA2	0.973343	0.939201	29.3564	9.28966e-139	7.32471e-136	306.319
AOAH	0.97086	1.64748	24.6142	5.86313e-106	1.19149e-103	231.031
RASAL3	0.96669	1.53424	26.6742	4.466e-120	1.4199e-117	263.437
SPI1	0.96579	3.40432	20.8568	4.34038e-81	3.75252e-79	173.961
APOBEC3G	0.963351	1.67204	25.7841	6.04961e-114	1.65625e-111	249.362
APOBEC3C	0.961886	3.23804	20.1175	2.21812e-76	1.61939e-74	163.159
NLRC5	0.960953	1.91641	24.2494	1.73369e-103	3.25471e-101	225.36
RGS1	0.959447	3.54467	13.4241	4.95232e-38	1.50881e-36	75.2713
CX3CL1	0.956236	3.04207	12.7905	6.47875e-35	1.78116e-33	68.1424
GPSM3	0.955674	3.57379	21.141	6.43369e-83	5.76459e-81	178.157
C1R	0.95289	5.178	16.5596	6.81197e-55	3.04484e-53	113.887
CCL8	0.950301	1.68213	14.6836	1.56563e-44	5.50121e-43	90.1495
POU2AF1	0.949326	0.862439	20.5526	3.83195e-79	3.08308e-77	169.496
IRF1	0.94264	3.10212	22.7566	1.72231e-93	2.16243e-91	202.417
G0S2	0.942516	3.04329	10.0095	1.37501e-22	2.62637e-21	39.9976
SEL1L3	0.942372	2.20384	17.3002	3.48144e-59	1.69866e-57	123.723
LSP1	0.94052	3.52915	18.7163	1.14388e-67	6.81211e-66	143.175
CD40	0.940338	2.52567	22.8225	6.29182e-94	8.10617e-92	203.421
IKZF1	0.939407	1.36225	25.7	2.28186e-113	6.16164e-111	248.039
FPR3	0.939029	3.23753	15.1632	4.16806e-47	1.60157e-45	96.0461
NCF4	0.937658	2.34827	24.4038	1.56465e-104	2.9944e-102	227.758
ARHGAP9	0.935496	1.33139	27.1147	3.98879e-123	1.4582e-120	270.436
CXCR6	0.934279	0.96208	28.4206	3.26067e-132	1.91886e-129	291.295
LAPTM5	0.934034	5.85478	19.2519	5.79675e-71	3.70992e-69	150.733
CYBA	0.932878	4.03212	15.1704	3.80562e-47	1.46517e-45	96.1365
CCDC69	0.932712	2.19895	19.9581	2.24633e-75	1.60433e-73	160.852
DUSP2	0.928772	2.39904	18.5844	7.29624e-67	4.28046e-65	141.33
APOC1	0.927881	5.09517	13.6617	3.15475e-39	9.90229e-38	78.0075
ACAP1	0.926818	1.16104	26.5369	3.96613e-119	1.22157e-116	261.26
IFI27	0.926626	5.06864	9.08338	5.10928e-19	8.27561e-18	31.871
AIF1	0.924659	3.91775	20.2877	1.85381e-77	1.40009e-75	165.631
IFI44	0.923725	3.9095	12.4136	4.11271e-33	1.07949e-31	64.021
EPSTI1	0.922582	2.22982	19.2721	4.34581e-71	2.7995e-69	151.019
CIITA	0.92126	1.37716	24.8332	1.90633e-107	4.2222e-105	234.446
TYROBP	0.920885	5.48203	18.2051	1.44855e-64	7.99826e-63	136.06
FOLR2	0.920408	2.58101	15.0822	1.14354e-46	4.3183e-45	95.0421
CD163	0.918679	2.8517	15.0635	1.44372e-46	5.4207e-45	94.8103
IL18BP	0.916513	1.94104	27.1146	3.99467e-123	1.4582e-120	270.434
ZNF683	0.916397	0.936263	23.9844	1.06624e-101	1.82763e-99	221.255
SPN	0.91554	1.32112	25.5936	1.22381e-112	3.2165e-110	246.365
BIN2	0.914992	1.69429	24.062	3.19314e-102	5.67055e-100	222.457
LCP2	0.914523	2.12155	24.7497	7.04397e-107	1.54279e-104	233.144
SNX20	0.914401	1.16455	27.5212	6.00838e-126	2.46744e-123	276.913
EBI3	0.913646	1.43908	23.6357	2.35691e-99	3.65822e-97	215.874
IRF4	0.913037	0.863788	21.3557	2.63102e-84	2.54228e-82	181.343
LGALS9	0.910835	3.25306	18.4433	5.25405e-66	3.01069e-64	139.363
ITM2C	0.91062	4.2396	14.4574	2.4583e-43	8.3261e-42	87.4112
GPR171	0.909423	0.796131	26.8376	3.30765e-121	1.14387e-118	266.031
APOL3	0.903857	2.70775	20.0101	1.05696e-75	7.60396e-74	161.603
TAGAP	0.902234	1.6091	21.8122	2.8239e-87	2.99273e-85	188.156
TRIM22	0.900519	3.15874	18.0581	1.10845e-63	6.01925e-62	134.034
FABP4	0.896702	3.5227	6.24596	6.11065e-10	4.7181e-09	11.3266
CTSC	0.89523	2.99364	17.7696	5.87227e-62	3.0542e-60	130.081
KRT81	0.894193	2.27902	6.01535	2.47646e-09	1.74655e-08	9.96273
SH2D2A	0.89233	1.28992	21.2844	7.61923e-84	7.22068e-82	180.283
VCAM1	0.89228	2.53898	15.9606	1.67491e-51	7.00973e-50	106.117
ARHGAP25	0.892096	1.7685	26.2978	1.77098e-117	5.21039e-115	257.473
STAT1	0.891582	5.67882	14.761	6.06766e-45	2.15506e-43	91.0922
NCKAP1L	0.890295	1.93586	21.9119	6.30121e-88	6.8624e-86	189.651
S100B	0.888936	1.78416	9.82021	7.77975e-22	1.43995e-20	38.283
THEMIS2	0.886672	2.25757	20.7771	1.40589e-80	1.19452e-78	172.79
TNFSF13B	0.885708	2.22794	18.5993	5.92166e-67	3.48441e-65	141.537
PLA2G7	0.882625	2.03152	14.7545	6.5742e-45	2.33077e-43	91.0125
TYMP	0.882395	4.68822	14.5298	1.02154e-43	3.49593e-42	88.2844
COTL1	0.879963	4.05447	16.517	1.19294e-54	5.29622e-53	113.329
P2RY8	0.879503	1.26571	24.5846	9.31122e-106	1.87289e-103	230.57
S100A7	0.87776	2.05348	4.84588	1.45054e-06	6.73253e-06	3.79166
RTP4	0.877313	2.50081	12.9956	6.52525e-36	1.8534e-34	70.4222
MS4A6A	0.876851	2.77787	20.1841	8.41317e-77	6.21125e-75	164.125
KRT14	0.872702	3.82667	5.56319	3.36157e-08	2.00737e-07	7.42799
TAP2	0.872511	2.51794	18.7158	1.15251e-67	6.84285e-66	143.168
CD97	0.871023	2.74807	19.8782	7.15123e-75	4.9811e-73	159.698
FMNL1	0.870127	2.20497	25.5505	2.41734e-112	6.26982e-110	245.686
P2RY10	0.870073	1.0729	18.8587	1.5374e-68	9.41156e-67	145.174
CHRDL1	0.869658	1.73371	11.1365	2.64132e-27	5.92328e-26	50.7542
B2M	0.865643	9.03872	18.0946	6.69834e-64	3.66772e-62	134.535
MFAP4	0.86512	4.03783	9.17465	2.3401e-19	3.85365e-18	32.6422
ICAM1	0.864828	3.47735	14.2159	4.51179e-42	1.48475e-40	84.5182
ACSL5	0.864743	2.49014	16.8228	2.09165e-56	9.56627e-55	117.354
PIK3CD	0.862656	1.83022	22.8423	4.65262e-94	6.03371e-92	203.721
CPVL	0.861918	2.65135	18.0246	1.76119e-63	9.51139e-62	133.573
SERPING1	0.861676	6.07394	15.9344	2.34575e-51	9.77578e-50	105.781
CASP1	0.860438	2.4009	19.8095	1.93179e-74	1.33612e-72	158.708
ETV7	0.858673	1.68809	16.8311	1.87237e-56	8.5833e-55	117.464
LILRB4	0.857555	1.99387	19.4368	4.12173e-72	2.72643e-70	153.366
CD1C	0.857438	1.10078	17.7976	4.00191e-62	2.09246e-60	130.462
ICOS	0.856893	0.735436	25.4614	9.84366e-112	2.51998e-109	244.286
TMEM176A	0.85672	3.327	12.8548	3.16346e-35	8.80764e-34	68.8544
CD38	0.85656	0.731266	22.4906	9.91097e-92	1.19125e-89	198.378
RNASE6	0.856258	3.55841	18.3558	1.78214e-65	1.00947e-63	138.147
C10orf54	0.855716	2.5991	20.7365	2.56026e-80	2.14757e-78	172.192
DPT	0.855611	3.82161	9.88008	4.51027e-22	8.45119e-21	38.8222
PSTPIP1	0.855197	0.989532	26.8135	4.86107e-121	1.65209e-118	265.648
CCR4	0.853697	1.02405	22.6127	1.54567e-92	1.90427e-90	200.23
CCL17	0.853002	1.04849	17.6442	3.26073e-61	1.67384e-59	128.374
SLA	0.851288	1.7378	22.0103	1.42899e-88	1.58249e-86	191.129
LST1	0.84949	2.1431	21.8562	1.45819e-87	1.5707e-85	188.814
GBP2	0.849142	3.93676	16.3936	6.02661e-54	2.63992e-52	111.717
SLPI	0.848307	4.7558	5.87937	5.5298e-09	3.71138e-08	9.18094
CARD16	0.84718	1.78683	21.0714	1.8071e-82	1.60457e-80	177.128
CARD11	0.846597	1.28754	24.0223	5.91984e-102	1.03267e-99	221.841
IFI44L	0.846432	2.29519	11.392	1.98678e-28	4.59665e-27	53.3195
GLIPR2	0.84569	3.36569	15.0075	2.89575e-46	1.077e-44	94.118
RASSF4	0.844494	1.86377	19.8824	6.72845e-75	4.70323e-73	159.759
ALDH1A1	0.84432	2.8118	13.4034	6.28607e-38	1.90926e-36	75.0343
PTAFR	0.843933	2.14096	20.3131	1.27986e-77	9.77856e-76	166.001
XCL2	0.84295	0.806946	24.2414	1.96528e-103	3.62053e-101	225.235
VPREB3	0.84165	0.920737	16.1604	1.26143e-52	5.41727e-51	108.69
PLA2G2A	0.840055	1.69536	8.36215	1.94135e-16	2.75706e-15	26.0105
SLAMF1	0.837163	0.720303	28.0035	2.64741e-129	1.3381e-126	284.617
IL27RA	0.83629	2.76993	13.7737	8.51224e-40	2.68899e-38	79.3095
C7	0.835128	1.60232	9.96155	2.13847e-22	4.0728e-21	39.5606
MNDA	0.831944	2.51275	17.9063	8.99607e-63	4.76695e-61	131.949
TRAF1	0.831468	1.69923	23.7362	4.98076e-100	7.91781e-98	217.423
IFIT3	0.830458	4.19478	10.7616	1.0836e-25	2.29923e-24	47.0733
SAMHD1	0.828243	4.37882	19.9514	2.47585e-75	1.76188e-73	160.755
BATF2	0.827911	1.51516	14.2424	3.28386e-42	1.08246e-40	84.834
INPP5D	0.826846	1.89775	22.3227	1.2679e-90	1.48767e-88	195.838
AMICA1	0.826816	0.938759	26.7706	9.61778e-121	3.21332e-118	264.967
IFI16	0.826218	3.88361	16.5962	4.20071e-55	1.8862e-53	114.368
IL2RA	0.826019	0.959061	20.1083	2.53575e-76	1.84446e-74	163.025
FCER1G	0.825959	4.99617	16.8564	1.33759e-56	6.16039e-55	117.799
LAX1	0.824807	0.789172	21.4945	3.31288e-85	3.29816e-83	183.408
HSD11B1	0.824518	1.22574	18.4082	8.57838e-66	4.87311e-64	138.875
SELP	0.824267	1.45011	14.2824	2.03177e-42	6.73114e-41	85.3113
STAC2	0.822576	1.94197	6.67143	4.09305e-11	3.62454e-10	13.9675
MARCO	0.822333	1.11583	10.8898	3.0772e-26	6.65836e-25	48.3206
AIM2	0.822293	0.841062	18.8515	1.70299e-68	1.0393e-66	145.072
AKNA	0.821957	2.03736	24.4369	9.33317e-105	1.82154e-102	228.273
GPX3	0.819867	3.92383	10.572	6.82226e-25	1.40965e-23	45.2506
MX1	0.81854	3.8791	9.07506	5.48441e-19	8.87591e-18	31.801
IL34	0.818193	1.84345	12.0464	2.14979e-31	5.42596e-30	60.0939
SAMSN1	0.817899	1.80949	21.7239	1.06433e-86	1.11005e-84	186.834
HCK	0.817779	2.61566	17.7022	1.47651e-61	7.63909e-60	129.163
C1orf162	0.816639	2.45279	21.2148	2.14797e-83	1.96022e-81	179.25
MMP9	0.815315	4.47485	7.59864	6.61524e-14	7.73885e-13	20.2711
2021-09-01	0.815021	1.5858	20.9485	1.1181e-81	9.79555e-80	175.312
LPXN	0.814593	2.98924	20.4315	2.26266e-78	1.75597e-76	167.727
SAMD9L	0.812935	2.72955	14.1234	1.36185e-41	4.44451e-40	83.4199
PSMB8	0.812801	5.1842	14.8842	1.33072e-45	4.83077e-44	92.6012
ISG15	0.810395	5.93688	7.69546	3.2428e-14	3.92401e-13	20.9719
DERL3	0.809689	2.22056	13.8986	1.9615e-40	6.28702e-39	80.7683
MS4A4A	0.809413	2.21984	18.0676	9.72185e-64	5.29384e-62	134.164
TNFAIP8L2	0.805798	2.18928	20.7343	2.64447e-80	2.2088e-78	172.16
IL15RA	0.805605	1.86162	22.3418	9.48837e-91	1.11997e-88	196.127
CXCR4	0.805059	5.10379	14.1513	9.77061e-42	3.19931e-40	83.75
APBB1IP	0.804404	2.20527	20.024	8.63696e-76	6.23633e-74	161.804
MFNG	0.802366	2.00242	21.6319	4.23117e-86	4.34401e-84	185.458
IL33	0.801192	1.73727	11.4341	1.29229e-28	3.00843e-27	53.746
ITK	0.80002	0.677084	26.6139	1.16519e-119	3.64575e-117	262.481
ARHGAP4	0.797259	2.333	17.0978	5.3074e-58	2.54549e-56	121.011
PPP1R16B	0.796137	1.28585	18.6153	4.73338e-67	2.79355e-65	141.76
PI16	0.795754	1.38632	9.40269	3.23311e-20	5.55633e-19	34.5978
SPIB	0.795548	0.621671	14.7811	4.74212e-45	1.69035e-43	91.3373
CLIC2	0.795467	2.26866	20.803	9.59348e-81	8.22203e-79	173.17
WIPF1	0.79486	2.88173	18.9322	5.44273e-69	3.35272e-67	146.208
VAV1	0.790753	1.79071	20.3165	1.21745e-77	9.3379e-76	166.05
PRKCB	0.786296	0.786407	23.9187	2.95309e-101	4.81085e-99	220.239
C10orf10	0.785915	4.30464	11.6669	1.16829e-29	2.81533e-28	56.1298
FGR	0.785852	1.74389	21.2499	1.27393e-83	1.18452e-81	179.771
CALML5	0.78509	3.42506	4.28444	2.00035e-05	7.56975e-05	1.28043
VAMP5	0.783886	4.41641	17.305	3.26505e-59	1.59704e-57	123.787
EOMES	0.783884	0.661596	25.3972	2.70892e-111	6.84592e-109	243.277
CD19	0.783319	0.552305	18.4291	6.41372e-66	3.66456e-64	139.165
RCSD1	0.783076	1.86019	18.9649	3.42323e-69	2.11532e-67	146.67
CCL22	0.781581	1.55813	14.9892	3.63335e-46	1.34625e-44	93.8923
FAIM3	0.780278	2.58346	13.0182	5.05682e-36	1.44674e-34	70.6755
MRC1	0.779206	1.39706	14.5995	4.37411e-44	1.518e-42	89.1279
SOCS3	0.778275	4.28942	12.6778	2.26297e-34	6.11903e-33	66.9004
CD40LG	0.777959	0.720105	23.9728	1.27588e-101	2.13137e-99	221.076
HLA-C	0.777916	8.4217	14.9168	8.89972e-46	3.24272e-44	93.0013
CD86	0.777462	2.11966	19.0276	1.40876e-69	8.87202e-68	147.554
OASL	0.774258	2.24467	10.8148	6.43199e-26	1.37663e-24	47.5901
PDCD1LG2	0.770918	1.35817	21.5677	1.10799e-85	1.11432e-83	184.499
CYTH4	0.77031	1.77174	21.6212	4.96687e-86	5.02087e-84	185.299
SERPINB9	0.768775	2.11419	19.3968	7.31458e-72	4.80617e-70	152.795
DOCK2	0.767426	1.39603	21.8499	1.60171e-87	1.71591e-85	188.721
BTN3A2	0.765491	2.90841	17.9736	3.55814e-63	1.91112e-61	132.872
PSMB10	0.76524	3.54103	18.206	1.42979e-64	7.91685e-63	136.073
SLC15A3	0.762515	2.6253	18.2382	9.14455e-65	5.09202e-63	136.518
APOL6	0.76173	3.21044	14.8795	1.40993e-45	5.09955e-44	92.5437
TRAT1	0.76078	0.596651	24.3599	3.10175e-104	5.87901e-102	227.076
CCR1	0.759935	2.36113	14.9626	5.05176e-46	1.86131e-44	93.5645
MYO1F	0.757118	1.7072	23.2536	8.50362e-97	1.23252e-94	210.005
PLTP	0.755792	4.4812	13.192	7.06534e-37	2.08491e-35	72.6306
UNC13D	0.755339	1.85806	14.4384	3.09733e-43	1.04545e-41	87.1815
LAIR1	0.755302	2.03315	20.6157	1.5162e-79	1.23501e-77	170.42
NCF2	0.754925	2.57168	16.247	4.08916e-53	1.77155e-51	109.811
PSAT1	0.754651	1.93365	7.54393	9.8625e-14	1.13956e-12	19.8787
SOD3	0.751508	2.63083	10.0906	6.48962e-23	1.25292e-21	40.7406
GIMAP2	0.750552	2.42255	17.3857	1.09671e-59	5.40461e-58	124.873
OAS2	0.749372	3.85809	9.61968	4.7375e-21	8.48189e-20	36.4963
TRPV2	0.747943	2.12608	20.5142	6.73415e-79	5.35256e-77	168.935
ASS1	0.746753	4.46345	7.96637	4.23393e-15	5.51614e-14	22.9747
EVI2A	0.744336	2.34502	17.3445	1.91372e-59	9.40732e-58	124.319
UBASH3A	0.744158	0.649743	27.7564	1.39107e-127	6.23197e-125	280.667
PADI2	0.744011	3.06763	7.45043	1.94043e-13	2.18321e-12	19.2138
IGSF6	0.743863	2.14077	17.9617	4.1954e-63	2.24119e-61	132.708
PLEKHO1	0.743754	2.94107	18.7383	8.39761e-68	5.03142e-66	143.483
RASSF5	0.74352	2.15397	17.3084	3.1195e-59	1.52964e-57	123.833
GIMAP6	0.743388	2.49819	17.0605	8.7519e-58	4.17718e-56	120.513
TGM2	0.742682	3.2989	13.1679	9.28999e-37	2.72101e-35	72.3586
HMHA1	0.742257	2.6508	17.4945	2.5067e-60	1.25411e-58	126.343
CSF1R	0.742074	3.43812	14.5392	9.11703e-44	3.12548e-42	88.3975
BTN3A3	0.740758	2.44808	18.4561	4.39691e-66	2.52688e-64	139.541
GPR174	0.737415	0.64462	21.7796	4.61371e-87	4.86339e-85	187.667
WARS	0.737362	4.43452	16.4512	2.83371e-54	1.25242e-52	112.468
CCL4L1	0.736587	1.76563	14.5439	8.61428e-44	2.96343e-42	88.4539
TRAF3IP3	0.735895	0.974972	22.0503	7.81024e-89	8.79746e-87	191.731
BTN3A1	0.735312	2.87127	18.8323	2.23154e-68	1.35766e-66	144.803
IFI6	0.73412	7.77368	6.8772	1.04692e-11	9.8788e-11	15.3021
C2	0.733946	2.20621	14.9327	7.31143e-46	2.6739e-44	93.1968
GSTP1	0.732885	5.93209	8.25592	4.49625e-16	6.22839e-15	25.1829
PYHIN1	0.73134	0.617765	26.7527	1.27882e-120	4.20133e-118	264.683
CLEC7A	0.731173	1.72369	14.6359	2.80608e-44	9.80733e-43	89.5693
TCL1A	0.730976	0.46858	16.1225	2.06272e-52	8.80093e-51	108.201
TMEM119	0.727848	3.60586	11.1974	1.43156e-27	3.23982e-26	51.3614
CHIT1	0.727701	0.870586	11.0318	7.52572e-27	1.65197e-25	49.7163
PROM1	0.727541	2.11157	6.32109	3.83464e-10	3.03324e-09	11.7812
CD1E	0.726593	0.82639	17.5808	7.74547e-61	3.93502e-59	127.512
ENPP2	0.726458	2.15047	12.4749	2.10792e-33	5.555e-32	64.6846
FBLN2	0.726017	4.64289	9.9132	3.332e-22	6.30331e-21	39.1218
IL21R	0.723904	0.849786	22.8508	4.08763e-94	5.33612e-92	203.85
IL12RB1	0.723057	0.823052	27.0225	1.73693e-122	6.114e-120	268.969
LILRB2	0.722676	1.26029	22.0977	3.81872e-89	4.35113e-87	192.444
MEOX1	0.722667	1.23795	13.0291	4.47366e-36	1.28362e-34	70.7972
MMP3	0.721204	2.43897	8.84272	3.8821e-18	6.06852e-17	29.8689
PIM1	0.720875	3.35562	13.6484	3.68312e-39	1.14876e-37	77.8536
TNFRSF4	0.719864	1.52946	17.6009	5.88874e-61	2.99945e-59	127.785
SP140	0.719181	0.79016	24.1987	3.81642e-103	6.90177e-101	224.574
ETS1	0.718528	3.79865	14.5405	8.97074e-44	3.08068e-42	88.4136
LY96	0.717898	3.25337	16.8713	1.09591e-56	5.05914e-55	117.997
ABI3BP	0.717674	1.43215	13.6129	5.57051e-39	1.72651e-37	77.4425
PIK3AP1	0.714911	2.09995	16.0689	4.13515e-52	1.75672e-50	107.509
BST2	0.714278	7.09468	8.04004	2.40869e-15	3.20594e-14	23.5299
IL18	0.713974	2.13727	14.9511	5.8206e-46	2.13263e-44	93.4236
LYN	0.713462	2.53948	15.7141	3.95627e-50	1.61462e-48	102.97
GYPC	0.713107	2.63702	16.0283	6.98411e-52	2.96066e-50	106.987
CD83	0.709829	2.99752	15.1965	2.74672e-47	1.06164e-45	96.4609
FAM78A	0.708266	1.39543	23.9218	2.81416e-101	4.62273e-99	220.287
CCDC88B	0.702707	1.21391	19.428	4.6736e-72	3.08114e-70	153.241
APOBEC3D	0.702213	1.35838	20.241	3.66921e-77	2.72934e-75	164.951
CD14	0.701407	4.85582	12.898	1.95156e-35	5.46435e-34	69.3341
SAA2	0.700656	1.37765	9.09372	4.67844e-19	7.60276e-18	31.958
ABI3	0.699426	2.31217	20.4518	1.68203e-78	1.32097e-76	168.022
CSF2RA	0.697651	1.60832	18.8172	2.76105e-68	1.67464e-66	144.591
MYO1G	0.697649	1.03952	23.2731	6.30176e-97	9.20151e-95	210.304
LTA	0.696503	0.601645	24.6809	2.067e-106	4.38114e-104	232.071
TOX	0.691496	0.806141	19.4403	3.91979e-72	2.60158e-70	153.416
CPXM1	0.690889	3.48538	9.24138	1.3167e-19	2.20329e-18	33.2103
PRKCQ	0.690761	0.718052	21.9598	3.05945e-88	3.35043e-86	190.371
PTGER4	0.689871	1.65148	18.3116	3.29791e-65	1.84683e-63	137.534
CYP1B1	0.688995	3.439	9.10754	4.1577e-19	6.78449e-18	32.0745
STAT4	0.688863	0.8646	24.626	4.87306e-106	1.01113e-103	231.216
IL16	0.687361	1.31298	20.7459	2.22879e-80	1.87752e-78	172.33
ITGAX	0.687298	1.91721	17.5169	1.84878e-60	9.27309e-59	126.646
KCNAB2	0.684382	1.58933	22.5678	3.06057e-92	3.72408e-90	199.549
SELE	0.684073	1.27967	12.403	4.61385e-33	1.20621e-31	63.9069
FASLG	0.683529	0.623051	23.4571	3.70792e-98	5.57942e-96	213.127
FCGR3A	0.683417	4.48072	11.0813	4.59124e-27	1.01803e-25	50.2061
CELF2	0.683327	1.88205	15.9938	1.09134e-51	4.59668e-50	106.543
ARL4C	0.682536	3.61578	12.4032	4.60786e-33	1.20621e-31	63.9081
EGR2	0.681733	2.37147	10.8205	6.0861e-26	1.30543e-24	47.6448
CCL3	0.679319	1.94173	13.498	2.11096e-38	6.50175e-37	76.1186
PLCB2	0.67703	1.51873	21.4138	1.10552e-84	1.07882e-82	182.207
BTK	0.676012	1.51354	20.4407	1.97948e-78	1.54227e-76	167.86
ZBP1	0.674922	0.708489	17.8364	2.34875e-62	1.23463e-60	130.993
MAL	0.673282	0.68912	15.8311	8.85617e-51	3.65215e-49	104.459
SLC34A2	0.672321	1.82594	6.02413	2.34998e-09	1.6627e-08	10.0138
RELB	0.670984	2.95434	15.1088	8.2153e-47	3.1323e-45	95.3711
FAM65B	0.670949	0.95174	17.7362	9.27641e-62	4.81201e-60	129.625
CD72	0.670006	1.13713	21.5254	2.08688e-85	2.08815e-83	183.868
FCN1	0.668556	0.651817	21.2714	9.24768e-84	8.68049e-82	180.09
ICAM3	0.667592	0.62725	24.423	1.15977e-104	2.24131e-102	228.056
TCF7	0.666523	1.36263	16.9405	4.36058e-57	2.02249e-55	118.915
GIMAP1	0.666129	1.23549	21.1527	5.40866e-83	4.86829e-81	178.33
PLEKHF1	0.665318	2.01425	12.7529	9.84764e-35	2.6886e-33	67.7266
ZFP36	0.665212	5.75778	9.161	2.63101e-19	4.32187e-18	32.5264
SIGLEC10	0.665145	1.53079	17.904	9.27862e-63	4.90349e-61	131.918
PI3	0.665015	1.19676	6.06509	1.83851e-09	1.32265e-08	10.2528
C10orf128	0.664053	1.30134	21.2533	1.21054e-83	1.13091e-81	179.822
STX11	0.663856	1.40679	19.635	2.39249e-73	1.6151e-71	156.202
CLEC4A	0.662801	1.6212	19.7691	3.46027e-74	2.37661e-72	158.128
TBX21	0.662302	0.529593	27.851	3.05211e-128	1.43246e-125	282.179
RSAD2	0.661997	2.70956	9.03776	7.53088e-19	1.2148e-17	31.4879
CSTA	0.661939	2.33014	8.00523	3.14609e-15	4.13991e-14	23.267
TCN2	0.661751	2.98252	15.536	3.81763e-49	1.53265e-47	100.715
CLEC4E	0.660997	0.679513	18.4229	6.98573e-66	3.97985e-64	139.08
PARVG	0.660179	1.2133	22.2377	4.59838e-90	5.30077e-88	194.554
DEF6	0.658976	3.2191	16.4457	3.04322e-54	1.33902e-52	112.397
LDHB	0.658611	5.3591	7.93189	5.50488e-15	7.07843e-14	22.7163
BCL11B	0.658352	0.788935	18.054	1.17353e-63	6.35512e-62	133.977
SMCO4	0.656847	3.31757	12.166	5.98517e-32	1.52823e-30	61.3629
SOD2	0.655161	3.80183	12.7617	8.92642e-35	2.44385e-33	67.8241
TESPA1	0.654406	0.664724	23.9373	2.21334e-101	3.66633e-99	220.527
RARRES3	0.65436	5.98134	6.99225	4.80839e-12	4.72969e-11	16.0643
CD84	0.654014	1.57638	15.4798	7.77676e-49	3.10315e-47	100.007
SLC7A7	0.653295	2.15052	17.0385	1.17519e-57	5.56857e-56	120.22
ZBED2	0.653203	0.492455	22.0508	7.75842e-89	8.78931e-87	191.738
KRT16	0.65306	1.96192	4.95899	8.26027e-07	4.00656e-06	4.3334
DEFB1	0.651894	1.81717	6.40277	2.29775e-10	1.87085e-09	12.2812
SLCO2B1	0.650581	2.31687	14.5751	5.8919e-44	2.03756e-42	88.8317
CMKLR1	0.649741	1.84714	16.2433	4.2902e-53	1.85051e-51	109.763
ATF3	0.649038	2.9536	8.81654	4.827e-18	7.49802e-17	29.6539
RGS2	0.644996	3.43998	8.47329	7.98583e-17	1.16089e-15	26.8861
KRT6B	0.643817	2.34548	4.94094	9.04401e-07	4.34394e-06	4.24613
FOXC1	0.6438	1.98663	7.18838	1.24354e-12	1.29559e-11	17.3904
C3AR1	0.643353	3.03609	13.5715	9.00526e-39	2.78668e-37	76.9652
FAM20A	0.643229	1.44454	15.6269	1.20345e-49	4.86115e-48	101.863
CD82	0.642511	3.88509	10.2931	9.75614e-24	1.93279e-22	42.6162
FCRLA	0.642489	0.503508	17.49	2.66388e-60	1.32938e-58	126.282
PLIN4	0.641755	2.15228	6.13063	1.23755e-09	9.13496e-09	10.6385
CAPN6	0.641484	1.05778	7.66932	3.93418e-14	4.69173e-13	20.7819
PTPN22	0.640274	1.01101	20.2682	2.46476e-77	1.84735e-75	165.348
BIN1	0.639931	1.78512	14.7815	4.71428e-45	1.68347e-43	91.3432
PLEKHO2	0.638988	3.53953	18.6735	2.08995e-67	1.23715e-65	142.575
HERC6	0.638926	2.3592	9.46371	1.89075e-20	3.27508e-19	35.1281
ALOX5	0.635936	2.6366	12.5661	7.74986e-34	2.06161e-32	65.678
APOD	0.635635	5.67759	4.51127	7.17096e-06	2.94671e-05	2.25929
RASSF2	0.635193	2.54289	14.2932	1.78303e-42	5.91702e-41	85.4412
GIMAP8	0.633864	1.93147	16.5965	4.18358e-55	1.8828e-53	114.372
EMP3	0.633697	4.01099	13.866	2.88023e-40	9.18691e-39	80.3865
NGFR	0.632941	1.7294	8.96864	1.35121e-18	2.15319e-17	30.9107
HK3	0.632468	1.06051	14.8329	2.50535e-45	8.97917e-44	91.9719
CHI3L2	0.629326	2.41166	5.97349	3.17675e-09	2.20726e-08	9.72028
RBM38	0.628211	3.62385	11.9668	5.01014e-31	1.25013e-29	59.2543
ADH1B	0.627302	1.71457	6.1391	1.17551e-09	8.73083e-09	10.6886
TSPAN33	0.626847	2.9455	11.8847	1.19376e-30	2.93043e-29	58.3928
WDFY4	0.625699	0.904563	20.2696	2.41625e-77	1.8179e-75	165.367
SIGLEC1	0.62536	1.72175	13.4383	4.20737e-38	1.28383e-36	75.4333
CILP	0.62423	4.07019	5.88547	5.33595e-09	3.58862e-08	9.21565
UBE2L6	0.624015	5.58353	11.5007	6.51695e-29	1.53663e-27	54.4249
PLAC8	0.622332	0.599285	20.3905	4.12519e-78	3.1764e-76	167.129
LILRB1	0.620768	1.15305	20.4296	2.32656e-78	1.79848e-76	167.699
PPP1R18	0.618952	3.95366	16.9208	5.67064e-57	2.62394e-55	118.653
EFHD2	0.618695	4.4377	14.8494	2.04406e-45	7.36608e-44	92.1743
CXorf21	0.618399	1.34727	17.9187	7.58409e-63	4.02959e-61	132.119
2021-09-06	0.617709	3.07426	16.2625	3.34144e-53	1.4508e-51	110.012
RASGRP2	0.616169	0.732791	18.9788	2.81344e-69	1.74398e-67	146.865
HAVCR2	0.613789	2.45619	15.3174	6.03638e-48	2.37503e-46	97.9681
FBLN5	0.613786	3.18338	10.308	8.47136e-24	1.68504e-22	42.756
CDH3	0.612964	2.94055	6.63214	5.28824e-11	4.61043e-10	13.7169
RENBP	0.61275	2.1932	12.8567	3.09821e-35	8.63819e-34	68.8751
ANXA1	0.611285	4.69487	9.75366	1.42175e-21	2.60909e-20	37.6866
KLK5	0.6112	1.85682	5.01074	6.36002e-07	3.13657e-06	4.58521
FAM171A1	0.610718	2.39078	8.97887	1.23948e-18	1.98156e-17	30.9959
NCF1	0.610388	0.816309	21.6314	4.26653e-86	4.35761e-84	185.45
CD300LF	0.609088	1.1516	21.6764	2.17248e-86	2.24209e-84	186.123
ADAMTS1	0.608877	2.67482	9.32811	6.20386e-20	1.05332e-18	33.9538
PLIN1	0.608687	1.98479	5.84632	6.70575e-09	4.43123e-08	8.99343
SLFN5	0.608502	2.74985	11.2106	1.25284e-27	2.84188e-26	51.4936
NFAM1	0.607542	1.49978	16.9507	3.80433e-57	1.78126e-55	119.05
ITGB7	0.607401	0.781195	21.2396	1.48483e-83	1.37413e-81	179.618
DOCK8	0.607371	1.86409	15.182	3.29432e-47	1.27079e-45	96.2801
KLHL6	0.607248	0.836608	22.3559	7.65851e-91	9.09426e-89	196.34
STAP1	0.606579	0.666615	18.3347	2.38955e-65	1.3458e-63	137.855
RBP5	0.605907	2.16093	8.83854	4.01957e-18	6.27843e-17	29.8346
PLA1A	0.604343	1.22078	13.7586	1.01632e-39	3.20541e-38	79.1333
FUOM	0.603846	2.00818	12.7453	1.07089e-34	2.9197e-33	67.6433
PKP1	0.603592	1.85878	6.19622	8.29613e-10	6.29216e-09	11.0284
CRYAB	0.602896	3.41083	5.66508	1.89731e-08	1.17388e-07	7.98295
CD274	0.602269	1.03571	17.5712	8.83076e-61	4.47486e-59	127.382
FYN	0.602056	2.29177	16.0048	9.46369e-52	4.00318e-50	106.685
TNFRSF13C	0.601808	0.660146	15.6463	9.3959e-50	3.80312e-48	102.109
CEBPB	0.600636	4.64451	10.4229	2.84802e-24	5.78168e-23	43.8354
PIGR	0.600309	1.86775	5.22296	2.1229e-07	1.12855e-06	5.64394
SAA2-SAA4	0.600178	1.00264	8.79472	5.78575e-18	8.924e-17	29.4751
CD28	0.600138	0.826773	19.7473	4.7401e-74	3.23311e-72	157.814
LBP	0.599371	1.27168	5.62167	2.42362e-08	1.47543e-07	7.74534
IFITM1	0.599272	7.01164	7.37598	3.30865e-13	3.6497e-12	18.6898
HERC5	0.598094	1.876	10.6785	2.43479e-25	5.09496e-24	46.2712
S1PR1	0.596452	2.86662	11.1583	2.12165e-27	4.77421e-26	50.9714
KRT7	0.596267	5.84383	4.84117	1.48458e-06	6.87755e-06	3.76936
CRTAM	0.596068	0.591743	23.9794	1.15166e-101	1.94689e-99	221.178
GPNMB	0.595032	5.11979	9.64366	3.8233e-21	6.88894e-20	36.7083
FOSB	0.594639	2.43591	5.92904	4.13134e-09	2.81594e-08	9.46457
CR2	0.593981	0.469254	11.466	9.31465e-29	2.18584e-27	54.0707
IFIH1	0.59372	3.35693	10.1183	5.01782e-23	9.71624e-22	40.9951
ADAM8	0.592944	2.33989	11.2416	9.15845e-28	2.08707e-26	51.8042
SLFN11	0.591973	2.32989	13.487	2.39847e-38	7.36427e-37	75.9917
PILRA	0.591285	2.14021	16.1014	2.7138e-52	1.15539e-50	107.928
CMPK2	0.591213	2.0843	9.76246	1.31307e-21	2.41674e-20	37.7652
NCOA7	0.589409	2.59161	10.5129	1.20423e-24	2.47011e-23	44.6878
NCR3	0.589259	0.473024	21.08	1.59235e-82	1.42029e-80	177.254
OLFM4	0.588756	1.20404	5.43265	6.90132e-08	3.93175e-07	6.73089
FAS	0.58847	2.17841	14.1177	1.45852e-41	4.75213e-40	83.3517
PRDM1	0.587444	1.95964	15.8471	7.20987e-51	2.97947e-49	104.664
NMI	0.587256	2.93481	14.572	6.11295e-44	2.11031e-42	88.795
TNFAIP2	0.585494	4.08431	9.85798	5.51714e-22	1.02792e-20	38.6229
ODF3B	0.585004	2.83469	10.3425	6.11538e-24	1.22881e-22	43.0787
SPNS2	0.584023	1.96397	10.8792	3.41631e-26	7.38402e-25	48.217
SH3BP1	0.583551	2.00932	16.9464	4.02536e-57	1.87141e-55	118.994
RNF166	0.583267	1.99636	19.0787	6.82037e-70	4.30908e-68	148.277
LCN2	0.583231	2.14547	4.99805	6.78269e-07	3.32754e-06	4.52322
LY86	0.582895	2.66299	13.8393	3.94366e-40	1.25383e-38	80.0742
SIRPA	0.582715	3.44482	12.3387	9.27958e-33	2.40367e-31	63.2132
ALPL	0.582303	2.45075	8.4787	7.64551e-17	1.11224e-15	26.929
SCIMP	0.582041	0.942997	20.3059	1.42239e-77	1.08255e-75	165.895
AKR1B1	0.581737	3.31448	13.0138	5.31579e-36	1.51862e-34	70.6259
APOL2	0.581729	3.80414	15.0824	1.14129e-46	4.31805e-45	95.0441
CLEC2B	0.581572	2.28628	14.7213	9.87779e-45	3.48945e-43	90.6076
HRCT1	0.580991	1.37046	6.88087	1.02146e-11	9.65247e-11	15.3262
FLI1	0.58085	1.66732	18.5455	1.25927e-66	7.36578e-65	140.786
CFD	0.579286	3.65562	5.60606	2.64546e-08	1.60109e-07	7.66036
ELN	0.578859	3.57195	6.04724	2.04646e-09	1.46583e-08	10.1485
FMO2	0.578335	1.56034	8.46143	8.78416e-17	1.27319e-15	26.7922
NLRC3	0.578273	0.983551	22.0369	9.56349e-89	1.07111e-86	191.529
XAF1	0.577935	1.39561	12.5641	7.92231e-34	2.10465e-32	65.6562
EDN1	0.577914	2.36617	8.51933	5.51106e-17	8.08891e-16	27.2518
MAFB	0.577879	4.18057	12.7613	8.96496e-35	2.451e-33	67.8199
ARHGAP15	0.577815	0.925135	22.4032	3.73986e-91	4.46788e-89	197.055
FABP7	0.57773	0.87994	5.6198	2.44924e-08	1.48954e-07	7.73513
DAPP1	0.577611	1.86343	11.6286	1.73886e-29	4.16989e-28	55.7353
EGFL6	0.576062	1.26305	10.9812	1.24444e-26	2.71955e-25	49.2178
CPNE5	0.575246	1.15177	14.8225	2.84697e-45	1.0185e-43	91.8448
ITGAM	0.574713	2.11075	11.9257	7.73941e-31	1.90699e-29	58.8228
PLCG2	0.574307	1.33836	15.4981	6.16896e-49	2.4716e-47	100.237
FABP5	0.574265	2.4883	8.25647	4.4766e-16	6.20554e-15	25.1872
ADIPOQ	0.573905	1.64499	5.46819	5.68247e-08	3.27427e-07	6.91913
CCDC80	0.572802	3.71741	7.81008	1.3805e-14	1.71363e-13	21.8118
CHST2	0.572779	1.37978	12.5773	6.85577e-34	1.82623e-32	65.7998
S100A4	0.571461	5.9257	9.2332	1.41314e-19	2.36067e-18	33.1404
VSIG4	0.569914	2.7781	9.64503	3.77683e-21	6.81142e-20	36.7204
NRROS	0.569623	1.59664	18.4734	3.45124e-66	1.9892e-64	139.782
RARRES2	0.569196	4.16348	8.15499	9.90156e-16	1.34421e-14	24.4053
APOBEC3H	0.569122	0.644064	22.7655	1.50368e-93	1.90004e-91	202.552
SYK	0.567976	2.86438	12.3607	7.31055e-33	1.89862e-31	63.4499
RBP4	0.567132	1.7302	6.28129	4.91136e-10	3.8433e-09	11.5397
KCNN4	0.567066	2.60338	6.7665	2.18995e-11	1.99758e-10	14.5795
GFI1	0.56685	0.565449	25.1943	6.59531e-110	1.51171e-107	240.095
CMTM7	0.56537	2.5212	9.31404	7.0122e-20	1.18648e-18	33.8328
TRIM29	0.564081	1.91399	6.21756	7.27824e-10	5.56705e-09	11.156
MSC	0.564033	2.07069	11.9872	4.03557e-31	1.01208e-29	59.4689
BBOX1	0.563842	1.1431	7.69045	3.36548e-14	4.06497e-13	20.9354
NFKBIE	0.563571	3.11666	14.5248	1.08628e-43	3.71057e-42	88.2233
LY6E	0.562885	6.67911	7.33693	4.36929e-13	4.77161e-12	18.4168
CIDEC	0.562506	1.37142	6.07157	1.76817e-09	1.27671e-08	10.2908
SLC9A9	0.562475	1.32859	19.0123	1.7501e-69	1.09171e-67	147.338
FCRL3	0.561833	0.391937	20.0083	1.08425e-75	7.77191e-74	161.578
LGMN	0.561771	4.89794	14.6888	1.47044e-44	5.17595e-43	90.2119
CH25H	0.561706	1.17452	12.9829	7.52461e-36	2.12805e-34	70.2807
VGLL1	0.561617	1.10813	5.24113	1.92903e-07	1.03245e-06	5.73648
PARP14	0.561355	3.59231	11.1611	2.06236e-27	4.6514e-26	50.9995
PIK3R5	0.559845	1.16471	20.5376	4.77776e-79	3.82843e-77	169.277
NFKB2	0.559498	3.66505	14.9535	5.6506e-46	2.0742e-44	93.4531
POU2F2	0.559378	0.92197	19.6022	3.83434e-73	2.57084e-71	155.732
PTX3	0.559105	1.01026	7.77049	1.85649e-14	2.2872e-13	21.5204
SH3KBP1	0.558752	2.91706	14.0679	2.63964e-41	8.558e-40	82.762
MMP12	0.55854	1.21847	6.68337	3.78541e-11	3.36421e-10	14.0439
PAPLN	0.558327	1.41675	14.3811	6.18884e-43	2.08182e-41	86.4932
ALDH2	0.558139	3.14467	9.59893	5.70185e-21	1.01257e-19	36.3131
TLR8	0.557083	0.683587	18.4981	2.44521e-66	1.41764e-64	140.125
CFH	0.557078	2.62987	10.9657	1.45234e-26	3.16686e-25	49.0647
NFIL3	0.556489	3.39194	9.73057	1.75117e-21	3.18736e-20	37.4805
MMP1	0.556222	2.43846	4.52704	6.66596e-06	2.7547e-05	2.32912
PLSCR1	0.556215	3.49419	11.2172	1.17252e-27	2.66276e-26	51.5593
ICAM2	0.555245	1.56244	17.0385	1.17518e-57	5.56857e-56	120.22
PPP1R14C	0.554524	1.3049	6.07648	1.71673e-09	1.24184e-08	10.3196
TINAGL1	0.553119	2.7062	8.54673	4.41592e-17	6.52524e-16	27.4703
SCPEP1	0.552264	4.56669	10.0911	6.45834e-23	1.24811e-21	40.7454
IFIT2	0.552183	3.21632	7.86337	9.24751e-15	1.16032e-13	22.2059
TNFRSF25	0.55023	1.47158	13.2756	2.72229e-37	8.14292e-36	73.5781
TNFRSF14	0.549531	2.80567	12.5971	5.51084e-34	1.46995e-32	66.0166
TNFAIP8	0.549317	1.57162	17.4448	4.91965e-60	2.44272e-58	125.672
CYR61	0.548921	5.82773	7.16165	1.49808e-12	1.54852e-11	17.2077
ALOX5AP	0.548709	3.33008	10.1991	2.3599e-23	4.61491e-22	41.7418
UBA7	0.547712	3.34565	11.4291	1.36005e-28	3.16149e-27	53.6953
SECTM1	0.547539	3.26422	7.62366	5.50614e-14	6.50121e-13	20.4515
EMILIN2	0.547396	1.66861	14.5246	1.08802e-43	3.71057e-42	88.2217
TMSB10	0.5472	10.7922	9.82762	7.27343e-22	1.35004e-20	38.3495
MT1X	0.547095	3.83779	7.24207	8.53892e-13	9.0397e-12	17.7592
BANK1	0.547065	0.500781	15.8956	3.86699e-51	1.60476e-49	105.284
MUCL1	0.547042	3.58091	2.71594	0.0067174	0.0149411	-4.13947
PECAM1	0.547033	4.31796	11.577	2.96847e-29	7.08407e-28	55.2048
ELF5	0.54699	1.7325	5.07319	4.62447e-07	2.33318e-06	4.8924
GEM	0.546888	3.2844	8.32908	2.52402e-16	3.56145e-15	25.7518
GRAP2	0.546369	0.636526	23.6286	2.63166e-99	4.05275e-97	215.764
EMILIN1	0.546354	4.13191	7.83895	1.11147e-14	1.38579e-13	22.025
SLC2A6	0.546219	1.38397	12.7916	6.3986e-35	1.76405e-33	68.1548
IL6	0.546169	0.854833	10.1315	4.43857e-23	8.61152e-22	41.1165
STK17B	0.546062	2.86596	12.9877	7.13017e-36	2.0223e-34	70.3342
GPD1	0.545896	1.56417	5.9401	3.87056e-09	2.6501e-08	9.52802
LRRC25	0.54547	1.77909	15.6817	5.98705e-50	2.43836e-48	102.558
TNFRSF9	0.544149	0.56485	21.4359	7.94695e-85	7.79354e-83	182.536
MOXD1	0.544042	1.5192	11.0347	7.31375e-27	1.60723e-25	49.7446
HLA-G	0.543387	1.51892	10.8571	4.24619e-26	9.14764e-25	48.0015
THEMIS	0.543073	0.494356	21.0194	3.90779e-82	3.43885e-80	176.36
EPHB6	0.542332	1.0352	10.7071	1.84424e-25	3.87979e-24	46.5464
MATK	0.54217	0.886557	13.205	6.09306e-37	1.80883e-35	72.7776
MSN	0.542091	5.71781	11.1817	1.67733e-27	3.79168e-26	51.2043
FPR1	0.541636	1.57368	12.8174	4.79955e-35	1.32691e-33	68.4404
MX2	0.540948	1.66567	12.2277	3.08039e-32	7.87556e-31	62.0222
BTLA	0.540757	0.406957	21.2727	9.07629e-84	8.56038e-82	180.109
RFTN1	0.540494	3.00986	12.4321	3.36261e-33	8.83783e-32	64.2209
CFI	0.539721	2.19293	10.6091	4.77095e-25	9.9099e-24	45.6049
APOL4	0.539651	1.74015	11.1078	3.52116e-27	7.84284e-26	50.4692
CCND2	0.539219	2.46908	12.3171	1.1733e-32	3.03518e-31	62.9803
PSME2	0.539061	5.19954	12.6057	5.01502e-34	1.33951e-32	66.1102
CYP27A1	0.539025	4.0134	8.49458	6.72836e-17	9.81713e-16	27.055
JUNB	0.538595	6.01196	8.40569	1.37246e-16	1.96755e-15	26.3523
LRMP	0.53829	0.882233	16.5308	9.95006e-55	4.42744e-53	113.509
CXCL2	0.537873	1.00789	9.41991	2.77962e-20	4.7895e-19	34.7472
ISG20	0.536244	1.82054	11.8739	1.33707e-30	3.27814e-29	58.2803
DOK3	0.536209	1.53162	18.4748	3.38706e-66	1.95794e-64	139.801
ADA	0.535778	1.94916	14.9176	8.80938e-46	3.21575e-44	93.0114
CD300A	0.53504	2.10753	14.1566	9.17186e-42	3.00825e-40	83.8129
SLC2A3	0.535037	2.39228	11.1134	3.32903e-27	7.4317e-26	50.5248
LAT2	0.534859	1.87468	15.9922	1.11351e-51	4.68007e-50	106.523
PTK2B	0.534498	2.34698	14.6299	3.0184e-44	1.05121e-42	89.4968
DOCK11	0.534496	1.80554	13.0509	3.49744e-36	1.00645e-34	71.0417
ZFP36L2	0.534325	5.66834	9.75357	1.42287e-21	2.60909e-20	37.6858
CLEC2D	0.53327	1.45827	16.3346	1.30493e-53	5.7035e-52	110.948
LAP3	0.532995	5.0518	14.302	1.60557e-42	5.33709e-41	85.5454
TGFBR2	0.532652	4.28503	9.63011	4.31584e-21	7.73399e-20	36.5885
VNN2	0.532592	0.740612	15.4962	6.32012e-49	2.52702e-47	100.213
P2RY13	0.532018	1.23948	13.2297	4.59695e-37	1.36674e-35	73.0575
MT2A	0.530694	6.27148	7.72655	2.57517e-14	3.13731e-13	21.1986
LMO4	0.530316	3.3302	7.75128	2.14242e-14	2.62469e-13	21.3795
KCTD12	0.530064	3.87373	10.4913	1.48149e-24	3.03252e-23	44.4826
MAP3K14	0.529622	2.00072	16.2448	4.20875e-53	1.81936e-51	109.782
SIPA1	0.529144	3.20805	14.547	8.29397e-44	2.85823e-42	88.4916
ST6GAL1	0.528863	3.09156	7.995	3.40225e-15	4.46803e-14	23.1899
MYBL2	0.528539	3.82214	5.8452	6.74935e-09	4.45557e-08	8.98713
CPXM2	0.528287	2.57774	8.65365	1.84953e-17	2.78305e-16	28.3286
MCOLN2	0.528173	1.04706	15.7434	2.72213e-50	1.11325e-48	103.342
SH2D3C	0.527469	2.09199	14.7749	5.11375e-45	1.81954e-43	91.2623
CDCA7	0.527232	1.43494	7.63568	5.04078e-14	5.9678e-13	20.5383
TMSB4X	0.526432	9.12445	11.5644	3.3795e-29	8.03578e-28	55.0762
CXCL1	0.525747	0.825317	8.33634	2.3829e-16	3.37198e-15	25.8085
GPR132	0.525208	1.30163	14.633	2.90766e-44	1.01444e-42	89.5339
IL3RA	0.525121	2.65468	13.4454	3.87612e-38	1.18459e-36	75.5148
OPTN	0.525054	4.12413	12.6344	3.65668e-34	9.83362e-33	66.4238
SERPINF1	0.52435	5.57406	7.89831	7.10128e-15	9.00196e-14	22.4658
NFATC2	0.524196	1.8019	14.1485	1.01002e-41	3.30174e-40	83.717
LPL	0.522726	2.61071	6.21365	7.4552e-10	5.69822e-09	11.1326
CASP4	0.52223	2.51753	15.298	7.69554e-48	3.0158e-46	97.7266
KIT	0.521707	2.25591	6.47607	1.44405e-10	1.2041e-09	12.7349
REC8	0.521657	1.24542	10.6006	5.17482e-25	1.07375e-23	45.5244
TFEC	0.521542	0.926032	17.1531	2.52604e-58	1.21744e-56	121.75
PRKX	0.519046	2.33249	9.24318	1.29642e-19	2.17119e-18	33.2256
LILRA4	0.517713	0.673745	15.4087	1.91109e-48	7.57978e-47	99.1123
SGK1	0.51756	2.56015	11.38	2.24617e-28	5.18461e-27	53.1978
EHBP1L1	0.516894	3.00968	12.9787	7.88365e-36	2.2264e-34	70.2344
FSCN1	0.516434	4.12354	7.92271	5.90244e-15	7.56495e-14	22.6477
TCF7L1	0.515768	2.69225	7.39555	2.877e-13	3.19321e-12	18.8271
TLR2	0.515182	2.29905	11.4167	1.54337e-28	3.58338e-27	53.5699
ARPC1B	0.51499	5.06022	11.6103	2.10218e-29	5.0289e-28	55.5471
RP11-812E19.9	0.514685	0.488925	11.9703	4.82716e-31	1.20599e-29	59.2912
NPL	0.513501	1.98635	14.2529	2.89364e-42	9.55434e-41	84.9598
FGD2	0.513055	0.733442	21.9058	6.90348e-88	7.477e-86	189.56
SIGLEC14	0.512335	1.15669	13.0378	4.05308e-36	1.16464e-34	70.8953
CHST11	0.512218	2.46114	12.2881	1.6054e-32	4.13668e-31	62.6691
KLK6	0.51218	1.34057	4.67799	3.27534e-06	1.43315e-05	3.00964
RLTPR	0.511591	0.633443	15.2398	1.59752e-47	6.19888e-46	97
SYNM	0.511456	2.27878	5.97433	3.16102e-09	2.19711e-08	9.72511
MET	0.510779	1.87508	8.14671	1.05598e-15	1.42866e-14	24.3419
MILR1	0.51064	1.63482	15.859	6.18528e-51	2.56143e-49	104.817
TWIST2	0.509009	1.46278	11.1733	1.82435e-27	4.1193e-26	51.121
PLBD1	0.508695	3.55467	8.80239	5.42909e-18	8.39359e-17	29.5379
MEI1	0.508442	0.578621	19.92	3.90408e-75	2.75832e-73	160.301
GPR18	0.507611	0.526461	18.3163	3.08886e-65	1.73469e-63	137.599
STAB1	0.507109	2.46204	11.8724	1.35922e-30	3.32831e-29	58.264
PTGIS	0.507102	2.15565	8.48195	7.4483e-17	1.08435e-15	26.9548
PLEKHA4	0.507042	2.93331	8.00018	3.27018e-15	4.29746e-14	23.2289
ARHGEF1	0.506825	3.35218	14.2117	4.74258e-42	1.5581e-40	84.4686
TSPAN7	0.506815	1.80621	9.0217	8.62909e-19	1.38741e-17	31.3534
LYL1	0.50625	1.15609	16.0033	9.65481e-52	4.07528e-50	106.665
RAB7B	0.505518	1.61183	10.2538	1.41192e-23	2.78875e-22	42.2503
PARP15	0.505078	0.513389	19.1079	4.50173e-70	2.85332e-68	148.691
FTL	0.503734	10.8305	12.0297	2.56788e-31	6.4729e-30	59.9175
DDIT4	0.502834	4.9512	6.94404	6.67111e-12	6.45879e-11	15.7435
ANKRD22	0.502485	2.07328	8.48487	7.27547e-17	1.05997e-15	26.9779
HVCN1	0.502083	1.25496	17.6961	1.60567e-61	8.26397e-60	129.079
CD180	0.501928	1.16842	14.7026	1.2409e-44	4.3758e-43	90.3807
KCNA3	0.501878	0.48292	19.3284	1.94316e-71	1.25999e-69	151.821
OAS1	0.500974	3.55484	6.90949	8.42495e-12	8.04615e-11	15.5148
P2RY6	0.500809	1.13026	13.2856	2.42778e-37	7.28408e-36	73.6918
CXCL16	0.500689	4.55503	10.4572	2.05204e-24	4.18303e-23	44.16
TAPBPL	0.500549	3.31002	12.5631	8.01396e-34	2.12613e-32	65.6448
TUSC5	0.499739	1.03927	6.45379	1.66387e-10	1.37634e-09	12.5965
IFNG	0.498683	0.331657	18.2551	7.23221e-65	4.03856e-63	136.752
FOS	0.498602	5.33838	4.83396	1.53817e-06	7.11412e-06	3.73527
MAN2B1	0.49849	4.06842	14.7365	8.19475e-45	2.90009e-43	90.7933
IL6R	0.498239	1.70513	11.955	5.67455e-31	1.41412e-29	59.1307
SLC1A3	0.49803	1.73355	11.8229	2.28678e-30	5.58575e-29	57.7478
XCL1	0.497964	0.493082	19.9416	2.85488e-75	2.02429e-73	160.613
TOX2	0.497591	0.848909	15.2814	9.48214e-48	3.70123e-46	97.5189
GPR65	0.497245	1.18782	16.4509	2.84437e-54	1.25432e-52	112.464
EGR1	0.497047	5.56785	5.30145	1.40048e-07	7.6408e-07	6.04602
IRF7	0.496551	3.89195	8.31332	2.85929e-16	4.00585e-15	25.6289
MLKL	0.496032	1.49789	17.1591	2.32978e-58	1.1256e-56	121.831
FMO1	0.495758	1.41656	9.90871	3.47171e-22	6.55502e-21	39.0812
TUBB6	0.495526	3.63906	9.46021	1.9501e-20	3.37492e-19	35.0975
SFRP4	0.49485	4.35681	5.15467	3.03526e-07	1.57373e-06	5.29867
NLRP1	0.494513	1.18833	16.4065	5.09116e-54	2.23512e-52	111.885
MICAL1	0.492983	2.53328	12.8447	3.5428e-35	9.82219e-34	68.7419
GGT5	0.491311	2.8359	9.63107	4.27896e-21	7.67487e-20	36.597
IL4R	0.491039	3.20946	11.2516	8.28039e-28	1.88916e-26	51.9042
HSPB6	0.490207	2.15	6.27408	5.13563e-10	4.01242e-09	11.4962
ACP5	0.490076	4.44722	7.50546	1.30409e-13	1.48763e-12	19.6042
RIN3	0.488766	1.7227	16.6204	3.05163e-55	1.37967e-53	114.686
NR4A1	0.488523	2.71256	6.31267	4.04111e-10	3.18889e-09	11.7301
LBH	0.487574	3.79775	11.2991	5.11943e-28	1.17753e-26	52.3809
NNMT	0.487512	4.69731	7.70391	3.04623e-14	3.69294e-13	21.0334
PCED1B	0.487475	2.43303	8.35346	2.08014e-16	2.94778e-15	25.9424
TMEM37	0.48727	2.18543	9.58893	6.23334e-21	1.10595e-19	36.225
PDE4B	0.486985	2.37962	6.94709	6.53463e-12	6.34223e-11	15.7637
CASP10	0.486948	1.19802	15.6634	7.55991e-50	3.06628e-48	102.326
PFKP	0.486917	3.39253	6.59859	6.57467e-11	5.68171e-10	13.504
NFE2L3	0.486083	2.75121	8.35497	2.05542e-16	2.91485e-15	25.9542
ARID5A	0.485452	3.35986	8.81201	5.01209e-18	7.77327e-17	29.6168
RGS19	0.484872	3.32305	14.654	2.25006e-44	7.87801e-43	89.7889
A2M	0.484745	6.49792	8.31656	2.78701e-16	3.91015e-15	25.6542
UCP2	0.484457	5.42047	7.37273	3.38622e-13	3.73109e-12	18.667
FAM49A	0.484117	1.66336	13.0069	5.7456e-36	1.63667e-34	70.5486
FCGR2A	0.483405	2.7333	11.4543	1.04979e-28	2.44894e-27	53.9521
GNG2	0.482189	1.77898	13.1173	1.6503e-36	4.78394e-35	71.7878
SAMD9	0.482079	2.58966	8.0329	2.54447e-15	3.37527e-14	23.4759
LY9	0.481953	0.381828	23.1477	4.32565e-96	6.00473e-94	208.384
HAAO	0.481746	1.3214	10.9089	2.54733e-26	5.54227e-25	48.5079
RNASE1	0.481647	5.77033	7.71366	2.83364e-14	3.44157e-13	21.1046
TRIM21	0.480116	3.62732	13.2038	6.17738e-37	1.83111e-35	72.764
CRABP1	0.479706	2.23283	3.2361	0.00124964	0.00328088	-2.60553
FOLR1	0.479567	1.50777	4.80851	1.74264e-06	7.983e-06	3.61533
OBP2B	0.479451	1.44354	4.17394	3.24184e-05	0.000118055	0.821288
STK10	0.478234	2.41422	16.8014	2.77944e-56	1.26825e-54	117.071
CCR8	0.477664	0.579022	15.4569	1.03981e-48	4.1324e-47	99.7178
ACSL4	0.477519	2.59902	10.1899	2.57303e-23	5.02671e-22	41.6562
DUSP1	0.476963	5.74231	5.83212	7.28262e-09	4.7788e-08	8.91319
FCRL6	0.476484	0.498473	20.7874	1.20888e-80	1.03158e-78	172.94
CD1D	0.476456	0.866312	18.5191	1.8228e-66	1.06305e-64	140.418
FAM107A	0.476098	1.04423	8.04818	2.26259e-15	3.01352e-14	23.5915
JSRP1	0.47567	0.581353	12.2469	2.50465e-32	6.42859e-31	62.2276
LIF	0.475436	1.36426	8.72289	1.04763e-17	1.59837e-16	28.8893
TLR10	0.475433	0.528447	16.1797	9.82719e-53	4.22955e-51	108.939
PLCL2	0.475283	1.34796	13.6343	4.34171e-39	1.3499e-37	77.6902
C19orf66	0.4752	2.58699	12.9285	1.38655e-35	3.89897e-34	69.6736
SERPINF2	0.474465	1.37729	9.41534	2.89343e-20	4.98125e-19	34.7075
FCRL5	0.47389	0.358208	16.6046	3.76027e-55	1.69617e-53	114.478
GRASP	0.473256	1.58685	11.9295	7.43297e-31	1.83378e-29	58.8629
LAD1	0.473135	3.83896	5.15668	3.00362e-07	1.55973e-06	5.30878
ARRB2	0.472883	3.26094	16.6415	2.31215e-55	1.04775e-53	114.962
ID1	0.47267	3.21028	7.92212	5.92887e-15	7.58895e-14	22.6433
IFI35	0.472021	4.30026	8.0139	2.94399e-15	3.87913e-14	23.3324
CENPW	0.471777	3.41051	6.76047	2.27916e-11	2.07086e-10	14.5404
ADAM19	0.471543	1.92553	10.8684	3.79768e-26	8.19932e-25	48.1122
AGAP2	0.470793	0.849288	18.1402	3.5588e-64	1.95407e-62	135.165
DAPK1	0.470787	1.82136	9.88906	4.15512e-22	7.83037e-21	38.9034
CSF1	0.470539	3.35391	8.8666	3.1809e-18	4.99616e-17	30.0655
ENG	0.470417	4.96921	12.0508	2.05084e-31	5.18948e-30	60.1407
IFITM3	0.470333	8.1195	7.61958	5.6736e-14	6.68888e-13	20.422
FMNL2	0.470099	2.42936	9.61876	4.77667e-21	8.54425e-20	36.4882
MT1M	0.469987	1.23196	8.37839	1.70608e-16	2.43169e-15	26.1378
CD209	0.468484	0.752605	13.3137	1.75959e-37	5.28736e-36	74.0116
SEMA4D	0.468237	1.85457	17.8914	1.10408e-62	5.81914e-61	131.745
PRNP	0.468201	4.74456	8.19104	7.47538e-16	1.0233e-14	24.6821
OSCAR	0.467235	1.72167	12.0257	2.67994e-31	6.74673e-30	59.8752
SLC7A5	0.466984	4.07452	5.13195	3.4154e-07	1.75233e-06	5.18477
CTSL	0.466417	5.25722	10.6938	2.09774e-25	4.39899e-24	46.4188
PXDC1	0.466407	3.4679	8.85435	3.52349e-18	5.52107e-17	29.9646
TTYH3	0.466144	4.11001	10.5924	5.60614e-25	1.16202e-23	45.4451
CTSH	0.466064	4.35251	10.8647	3.94104e-26	8.49953e-25	48.0754
GMIP	0.466024	2.88365	15.162	4.22934e-47	1.62196e-45	96.0315
GALM	0.465792	2.86582	9.7002	2.30213e-21	4.16326e-20	37.2099
GAB3	0.465653	0.847414	21.622	4.90976e-86	4.98872e-84	185.31
KIF21B	0.464815	0.768388	17.1503	2.62288e-58	1.26103e-56	121.713
CTSG	0.464802	0.9789	8.3958	1.48518e-16	2.12606e-15	26.2745
NR1H3	0.464763	2.64683	13.0549	3.33989e-36	9.62514e-35	71.0875
NFIB	0.464678	3.06729	6.34693	3.26321e-10	2.59687e-09	11.9388
FCHO1	0.464214	0.936456	12.6232	4.13328e-34	1.107e-32	66.3022
TMEM150B	0.464089	0.638436	18.7454	7.59729e-68	4.56579e-66	143.583
PTN	0.463756	2.96368	4.79635	1.84937e-06	8.44054e-06	3.55822
PRELP	0.463094	2.89402	5.88778	5.26425e-09	3.54281e-08	9.22881
UPP1	0.463061	1.63853	11.7904	3.21617e-30	7.84618e-29	57.4095
SNCG	0.462997	3.23506	4.5264	6.68591e-06	2.76121e-05	2.32627
IFIT1	0.462573	3.62704	4.92433	9.82785e-07	4.70096e-06	4.16612
GLYATL2	0.462215	2.02217	3.90362	0.000100815	0.000332373	-0.25304
TNFSF8	0.461997	0.956707	15.7574	2.27616e-50	9.32801e-49	103.52
ERAP2	0.461817	2.28776	6.13678	1.19217e-09	8.83459e-09	10.6749
IFFO1	0.461488	1.4656	14.9637	4.97912e-46	1.83799e-44	93.5789
SLC43A3	0.460999	2.90644	8.95427	1.52506e-18	2.42435e-17	30.7912
NPC2	0.460738	5.71033	11.1334	2.72388e-27	6.10149e-26	50.7237
KLK10	0.460664	1.16113	4.9639	8.05875e-07	3.91459e-06	4.35718
NCCRP1	0.459971	1.59979	4.40915	1.14462e-05	4.5207e-05	1.81258
TMEM173	0.459891	3.63742	11.7487	4.9794e-30	1.20879e-28	56.9758
HMOX1	0.45944	4.16341	8.34166	2.28439e-16	3.2349e-15	25.8501
IL18R1	0.458928	0.709912	19.7871	2.67131e-74	1.84115e-72	158.386
RNF145	0.458699	3.18579	8.83232	4.23329e-18	6.58615e-17	29.7835
EGFR	0.458694	1.73929	6.73477	2.70055e-11	2.43519e-10	14.3743
AIF1L	0.458618	3.04071	5.77715	1.00074e-08	6.45293e-08	8.60426
CXCL12	0.457339	4.05486	6.87106	1.09096e-11	1.02698e-10	15.2617
C1orf54	0.457053	2.68717	14.8703	1.58112e-45	5.70826e-44	92.4297
PIK3CG	0.457041	0.884888	14.3731	6.81129e-43	2.28729e-41	86.3979
DPYD	0.456826	2.17912	10.208	2.17138e-23	4.25047e-22	41.8242
MEOX2	0.45677	1.2122	9.17843	2.26522e-19	3.73656e-18	32.6743
ARNTL2	0.45674	1.30801	9.06762	5.84334e-19	9.44905e-18	31.7384
PML	0.45672	2.83224	15.4765	8.11327e-49	3.23088e-47	99.9647
TRIM69	0.456466	2.29796	15.0911	1.02424e-46	3.88267e-45	95.1517
CCDC71L	0.456326	2.63732	11.1584	2.12072e-27	4.77421e-26	50.9718
CCL11	0.456055	1.01504	10.675	2.51809e-25	5.26369e-24	46.2379
ANXA2R	0.455893	0.939098	15.1472	5.08897e-47	1.94406e-45	95.8475
SNAI3	0.455775	0.752509	20.618	1.46541e-79	1.1986e-77	170.454
CLDN5	0.455677	1.67808	7.67247	3.84372e-14	4.60033e-13	20.8048
CD1B	0.455097	0.354837	16.1437	1.56668e-52	6.71355e-51	108.474
PTPN6	0.454722	3.50501	13.7946	6.66706e-40	2.11288e-38	79.5523
CLIC3	0.454374	1.90732	6.36757	2.86726e-10	2.30134e-09	12.065
TLR4	0.453831	1.99492	10.7234	1.57207e-25	3.3143e-24	46.7046
PITX1	0.453271	2.87964	5.39852	8.30858e-08	4.68877e-07	6.5512
VASN	0.453249	3.08542	8.25559	4.50796e-16	6.24024e-15	25.1803
FCGR1A	0.452868	1.41698	12.8112	5.14334e-35	1.41997e-33	68.3717
F2RL2	0.451775	2.85194	5.39872	8.29933e-08	4.68489e-07	6.55228
PDE6G	0.45159	0.629181	20.4709	1.2707e-78	1.00595e-76	168.302
APOBEC3A	0.4514	0.499044	12.4103	4.26196e-33	1.11718e-31	63.9856
MRAS	0.451186	2.47464	8.80644	5.24933e-18	8.12843e-17	29.5712
VIM	0.450682	7.30387	8.73467	9.507e-18	1.45385e-16	28.9851
TF	0.450485	0.931922	6.47246	1.47762e-10	1.2295e-09	12.7125
SDPR	0.450453	1.56181	6.95215	6.31431e-12	6.14655e-11	15.7974
KLF2	0.450113	3.70742	7.3011	5.6325e-13	6.08705e-12	18.1675
FCER1A	0.450106	1.43162	7.15441	1.57547e-12	1.6268e-11	17.1583
SP140L	0.450042	1.76918	11.6567	1.2987e-29	3.11813e-28	56.0248
RASA3	0.449718	2.80193	11.2706	6.83086e-28	1.56752e-26	52.095
SH3BGRL3	0.449395	6.3786	11.692	8.99939e-30	2.17664e-28	56.3887
VWF	0.449259	3.94008	8.25862	4.40172e-16	6.10603e-15	25.2038
ELMO1	0.449239	1.6088	13.709	1.81648e-39	5.71077e-38	78.5561
TMPRSS3	0.44901	2.33352	4.59129	4.93844e-06	2.09573e-05	2.61618
STAT5A	0.44854	3.21478	9.7064	2.1772e-21	3.9482e-20	37.2651
CTSZ	0.44853	6.85041	11.0419	6.80885e-27	1.49962e-25	49.8155
RAB33A	0.448282	0.752173	19.1265	3.4586e-70	2.19922e-68	148.953
RASGEF1B	0.447842	1.23936	13.8113	5.48101e-40	1.7398e-38	79.747
C5AR1	0.44739	2.36886	10.2875	1.02823e-23	2.03498e-22	42.5642
LY75	0.446229	1.10836	12.5095	1.44312e-33	3.81837e-32	65.0607
TGFB1	0.445885	4.05455	10.1507	3.71073e-23	7.21359e-22	41.2938
BLK	0.445282	0.306767	15.2486	1.43006e-47	5.56005e-46	97.1101
PRRX2	0.445222	2.5682	7.61086	6.04853e-14	7.12238e-13	20.3591
FCER2	0.444184	0.294221	12.2548	2.30059e-32	5.91255e-31	62.3119
FAM110D	0.443895	1.10639	11.0692	5.18354e-27	1.14807e-25	50.0859
RGL1	0.443677	2.36685	10.9681	1.41844e-26	3.09639e-25	49.0881
OAS3	0.443146	3.8281	6.3703	2.81856e-10	2.26681e-09	12.0818
BOC	0.442867	1.51393	8.58865	3.14271e-17	4.66836e-16	27.8057
CTSK	0.44275	6.40864	5.71124	1.45979e-08	9.15832e-08	8.23748
PHGDH	0.442689	3.24118	4.94364	8.92212e-07	4.29063e-06	4.25919
UCHL1	0.441731	2.2309	5.49642	4.86561e-08	2.83592e-07	7.0695
RPS6KA4	0.441686	3.24539	12.965	9.20631e-36	2.59621e-34	70.0803
MFGE8	0.441478	4.14131	6.07622	1.71944e-09	1.24334e-08	10.3181
CRISPLD2	0.440998	3.30702	7.14339	1.70076e-12	1.75159e-11	17.0832
CP	0.440797	1.9781	3.71515	0.000213796	0.000658977	-0.960707
FXYD5	0.439889	4.93648	7.18895	1.23857e-12	1.2911e-11	17.3943
PARP10	0.439826	3.77022	7.53266	1.07044e-13	1.23323e-12	19.7982
C11orf96	0.439531	2.24052	7.88528	7.83719e-15	9.91571e-14	22.3687
IRX1	0.439495	1.63016	4.87225	1.27341e-06	5.97227e-06	3.91688
FCGR2B	0.439044	1.11934	13.7223	1.55456e-39	4.89513e-38	78.7109
CSK	0.438655	3.97723	14.6641	1.98804e-44	6.97298e-43	89.912
CTGF	0.438562	6.7867	5.49508	4.90174e-08	2.85529e-07	7.06233
SLC5A6	0.438536	4.20018	7.95082	4.76658e-15	6.17338e-14	22.8581
MPP1	0.438169	2.12923	13.5307	1.44534e-38	4.46561e-37	76.495
SPHK1	0.43764	2.66684	7.68944	3.39068e-14	4.0929e-13	20.9281
PLIN2	0.437528	3.42415	8.01983	2.81306e-15	3.71406e-14	23.3771
SERPINE2	0.437107	2.37846	7.14266	1.70944e-12	1.7596e-11	17.0783
FNBP1	0.43688	3.2828	12.6643	2.62716e-34	7.08434e-33	66.7522
DDX60	0.436087	2.99398	6.90801	8.50984e-12	8.11543e-11	15.505
CBR3	0.435628	3.12055	7.12367	1.9499e-12	1.99152e-11	16.9492
PCOLCE2	0.435443	0.945296	7.272	6.91767e-13	7.40691e-12	17.9658
COL14A1	0.4352	3.13367	4.94552	8.83853e-07	4.25354e-06	4.26825
EN1	0.435139	1.33366	4.5989	4.76489e-06	2.0317e-05	2.65044
WNT10A	0.43507	0.517458	12.7773	7.50628e-35	2.05791e-33	67.9962
LY6D	0.434099	0.786897	4.58342	5.12436e-06	2.17042e-05	2.5808
TLR1	0.433891	1.59158	11.0473	6.44907e-27	1.42356e-25	49.8693
KCNK5	0.433239	1.68054	5.33403	1.17641e-07	6.48292e-07	6.21465
KLRG1	0.432786	0.69133	18.7839	4.41877e-68	2.67186e-66	144.122
ACVRL1	0.432535	2.41793	12.8495	3.35497e-35	9.31452e-34	68.796
GFPT2	0.431822	2.22353	9.10176	4.36822e-19	7.11035e-18	32.0257
LRRC8C	0.431347	1.45163	12.7261	1.32555e-34	3.60901e-33	67.4315
UBE2E3	0.431065	3.50445	7.24816	8.18124e-13	8.67502e-12	17.8012
BCL11A	0.431025	0.758661	7.88017	8.14577e-15	1.02929e-13	22.3307
MEDAG	0.430853	1.85138	7.68216	3.57806e-14	4.30611e-13	20.8752
LBR	0.430831	3.06027	8.84541	3.79606e-18	5.93872e-17	29.891
CEBPA	0.4302	2.66064	8.85579	3.48131e-18	5.46367e-17	29.9765
BMP6	0.429995	1.03829	10.2956	9.52224e-24	1.88835e-22	42.6403
OAF	0.429537	3.3092	10.5679	7.0989e-25	1.46527e-23	45.2112
STAC3	0.428645	1.49372	14.0469	3.38541e-41	1.09578e-39	82.5146
ARRDC2	0.428311	2.91086	11.4714	8.81047e-29	2.06999e-27	54.1259
MDK	0.427084	5.95198	5.79359	9.10222e-09	5.89045e-08	8.69639
CDC20	0.426824	3.90666	5.52432	4.17111e-08	2.45362e-07	7.21878
CD248	0.426798	4.06782	7.92925	5.61642e-15	7.20773e-14	22.6966
TMEM140	0.426502	3.41695	13.5223	1.59341e-38	4.91539e-37	76.3981
DPEP2	0.42574	0.733138	18.7611	6.09302e-68	3.67295e-66	143.802
PARP12	0.425562	3.08266	10.9101	2.51694e-26	5.48219e-25	48.5198
BTN2A2	0.424759	1.75514	14.8408	2.2725e-45	8.15948e-44	92.0689
CEACAM21	0.424757	0.752636	14.6023	4.22599e-44	1.46918e-42	89.1621
CALB2	0.424245	2.06434	4.55723	5.79228e-06	2.42879e-05	2.46353
LIX1L	0.424222	2.77728	11.2583	7.74014e-28	1.77205e-26	51.9711
PLEKHG1	0.424085	1.84234	9.44858	2.16035e-20	3.73224e-19	34.9963
CAPG	0.424013	6.07091	8.3958	1.48517e-16	2.12606e-15	26.2745
GLIPR1	0.42401	2.14865	11.0376	7.10158e-27	1.56235e-25	49.7738
PALD1	0.423833	2.08856	11.6854	9.63922e-30	2.32853e-28	56.3205
BACE2	0.423354	3.03127	6.97991	5.22979e-12	5.12629e-11	15.982
SOX18	0.423199	2.3689	8.52408	5.30365e-17	7.80191e-16	27.2896
MMP19	0.421068	1.80135	10.3252	7.19892e-24	1.44359e-22	42.9172
MMP2	0.421035	6.21927	5.39132	8.63905e-08	4.86551e-07	6.51345
SEMA7A	0.420998	1.65082	10.8964	2.8816e-26	6.24198e-25	48.3857
TMEM156	0.420857	0.769079	9.3122	7.12553e-20	1.20462e-18	33.8169
TAPBP	0.420712	5.79989	11.9448	6.32441e-31	1.57209e-29	59.0231
RCAN1	0.420572	2.93107	6.46275	1.57172e-10	1.3045e-09	12.6522
TNF	0.420252	1.09823	8.69303	1.33928e-17	2.0292e-16	28.647
PNOC	0.420195	0.377109	15.9162	2.96693e-51	1.23384e-49	105.548
TPSAB1	0.419689	2.61684	4.71323	2.76648e-06	1.22711e-05	3.17159
YBX3	0.419463	3.61702	6.85184	1.24091e-11	1.16093e-10	15.1356
FES	0.419424	1.95051	10.8177	6.25175e-26	1.33951e-24	47.6182
RGMA	0.418711	0.976348	8.31708	2.7754e-16	3.89663e-15	25.6583
PLAC9	0.418235	1.90664	6.69728	3.45559e-11	3.08499e-10	14.1331
TNNI2	0.418001	0.916025	7.62891	5.29802e-14	6.26148e-13	20.4894
GPR114	0.417862	0.45402	17.5352	1.44015e-60	7.26039e-59	126.895
CD36	0.417127	2.32593	4.47927	8.31121e-06	3.36788e-05	2.11823
RGS18	0.417071	0.640203	19.0174	1.62814e-69	1.01885e-67	147.41
TMC6	0.41672	2.68731	9.75304	1.42968e-21	2.61913e-20	37.6811
PRKCDBP	0.416594	3.09734	7.19782	1.1642e-12	1.21809e-11	17.455
ID4	0.416513	2.62288	4.54435	6.15061e-06	2.55999e-05	2.40609
LILRA5	0.41642	0.708994	15.666	7.30797e-50	2.9702e-48	102.36
S1PR2	0.416414	2.30279	13.3807	8.158e-38	2.46642e-36	74.7754
EGFL7	0.416297	3.24534	6.29129	4.61565e-10	3.61764e-09	11.6003
GSN	0.415633	5.18298	8.69914	1.27365e-17	1.93721e-16	28.6966
TNFSF14	0.415502	0.435604	20.9267	1.54331e-81	1.3461e-79	174.991
TRIM47	0.4151	3.72833	7.77152	1.84224e-14	2.27106e-13	21.528
FKBP5	0.415014	2.98305	6.14887	1.10766e-09	8.2611e-09	10.7466
ZC3H12A	0.414948	2.55393	8.64396	2.00212e-17	3.00349e-16	28.2504
IFNAR2	0.414828	2.08698	13.083	2.43238e-36	7.03037e-35	71.4025
PNRC1	0.414388	4.64286	10.6839	2.3092e-25	4.8373e-24	46.3237
H2AFY2	0.413643	3.51558	5.41985	7.39969e-08	4.20233e-07	6.66337
IFI27L2	0.41355	2.92891	8.22372	5.78923e-16	7.98022e-15	24.9339
PPP1R15A	0.41183	4.08261	9.49058	1.49169e-20	2.59297e-19	35.3624
TFEB	0.411262	1.89123	11.9394	6.695e-31	1.66212e-29	58.9666
RND3	0.411057	3.45274	6.37521	2.73306e-10	2.20164e-09	12.1118
PLAGL1	0.410901	1.19259	10.3749	4.49684e-24	9.08215e-23	43.3831
EGR3	0.410819	2.20383	5.08772	4.29181e-07	2.17425e-06	4.9644
PLA2G4A	0.410542	1.23517	7.80175	1.46952e-14	1.82069e-13	21.7503
CADM3	0.410516	0.67512	9.54939	8.86057e-21	1.56505e-19	35.8773
TTC7A	0.410478	2.55512	11.5229	5.18795e-29	1.2262e-27	54.6511
KIAA1755	0.409843	1.07314	10.3457	5.93327e-24	1.19344e-22	43.1086
KRT86	0.408962	1.08091	6.01164	2.53198e-09	1.78379e-08	9.94114
IRF9	0.407962	1.38632	11.0847	4.43752e-27	9.85049e-26	50.2399
CLDN15	0.40793	1.60813	12.8234	4.48948e-35	1.24293e-33	68.5067
RAB42	0.407915	1.5875	11.5133	5.72935e-29	1.35254e-27	54.5527
CBR1	0.407915	3.60091	6.76515	2.20963e-11	2.01183e-10	14.5707
IRF5	0.407574	1.99281	12.228	3.07058e-32	7.86068e-31	62.0254
ANKRD44	0.40708	1.06195	15.0655	1.4084e-46	5.29815e-45	94.8349
PYCARD	0.406183	4.23339	5.37378	9.49839e-08	5.30704e-07	6.42166
HSD17B11	0.406126	3.09284	8.43748	1.06439e-16	1.53821e-15	26.6029
DGAT2	0.406064	1.9796	6.15398	1.07374e-09	8.02946e-09	10.7769
NR4A3	0.405634	0.823875	9.19704	1.93015e-19	3.19188e-18	32.8324
MIIP	0.405616	3.00397	10.0213	1.23286e-22	2.35942e-21	40.1055
CD200	0.405336	2.28091	9.95141	2.34716e-22	4.46205e-21	39.4684
MATN2	0.405333	2.08622	5.85309	6.44634e-09	4.27558e-08	9.0318
GP1BA	0.404981	0.525328	15.0819	1.14863e-46	4.32923e-45	95.0377
SLC6A14	0.404603	0.875344	5.21509	2.21275e-07	1.17315e-06	5.60389
LAMB3	0.404322	3.17635	4.46923	8.70335e-06	3.50983e-05	2.07418
PLD4	0.403661	0.988971	10.3665	4.86724e-24	9.81013e-23	43.3047
DDX26B	0.403618	1.04864	13.3858	7.69782e-38	2.33087e-36	74.833
OSM	0.403604	1.05505	9.51491	1.20293e-20	2.10587e-19	35.5751
RHOG	0.40337	4.8399	13.87	2.74739e-40	8.79166e-39	80.4334
CNN2	0.40325	5.14063	7.87936	8.19585e-15	1.03429e-13	22.3247
NLRP3	0.403214	0.841608	15.9842	1.23445e-51	5.17734e-50	106.42
OLR1	0.403083	2.71875	6.79941	1.76047e-11	1.62085e-10	14.7931
TLR7	0.403047	1.38282	9.88668	4.24648e-22	7.98727e-21	38.8819
CDC42EP1	0.4028	4.71619	7.16313	1.4828e-12	1.53433e-11	17.2178
SCARA5	0.402599	0.605391	8.9067	2.27436e-18	3.58945e-17	30.3967
P2RX1	0.4025	0.417782	16.949	3.89301e-57	1.81846e-55	119.027
LEP	0.402425	0.716494	6.17221	9.60813e-10	7.22607e-09	10.8852
TNFRSF8	0.401969	0.44821	21.7309	9.58881e-87	1.0054e-84	186.938
STAT2	0.40185	4.31861	13.1848	7.66529e-37	2.25184e-35	72.5496
ETS2	0.401771	3.54601	8.97067	1.32828e-18	2.11837e-17	30.9276
FAM89A	0.401754	1.56594	8.59167	3.06647e-17	4.55854e-16	27.8299
ST8SIA4	0.4016	1.49831	13.8463	3.62879e-40	1.15558e-38	80.1569
TEAD2	0.401404	4.06546	6.15834	1.0456e-09	7.82492e-09	10.8028
BTG3	0.401297	3.04773	6.63678	5.13113e-11	4.48666e-10	13.7464
GNGT2	0.401105	0.810214	20.6435	1.00702e-79	8.27099e-78	170.828
SLC18B1	0.400182	2.71744	8.22144	5.89359e-16	8.11842e-15	24.9163
HELZ2	0.400023	2.55165	8.21347	6.27308e-16	8.61708e-15	24.8548
ZMYND15	0.399868	1.07718	13.4499	3.67931e-38	1.12619e-36	75.5665
JUN	0.399727	5.62162	6.32382	3.77e-10	2.98571e-09	11.7978
MIA	0.399236	1.02718	4.68011	3.2423e-06	1.41964e-05	3.01936
ADAP2	0.398902	2.24138	11.8923	1.10163e-30	2.70765e-29	58.4725
STK17A	0.398853	2.73999	12.0905	1.34307e-31	3.40729e-30	60.5607
TBXAS1	0.398414	1.63628	12.3882	5.4236e-33	1.41415e-31	63.7463
ID3	0.39826	4.16942	7.89062	7.52682e-15	9.53526e-14	22.4085
PAX5	0.398188	0.288714	12.6649	2.60951e-34	7.0464e-33	66.7589
VTCN1	0.398124	4.44944	2.91632	0.00361725	0.00856084	-3.57978
ACY3	0.397833	0.692806	8.03055	2.59078e-15	3.43208e-14	23.4582
LYSMD2	0.39763	2.30165	9.76168	1.32228e-21	2.43142e-20	37.7583
SLFN13	0.397386	1.20565	7.81094	1.37168e-14	1.70375e-13	21.8181
CEBPD	0.397142	3.85217	5.59733	2.77806e-08	1.6767e-07	7.61291
IGFBP3	0.396791	4.75985	7.09185	2.4295e-12	2.45591e-11	16.7335
IRF3	0.396774	3.63599	9.91276	3.34531e-22	6.32241e-21	39.1179
DOCK10	0.396641	1.70735	9.83918	6.54771e-22	1.21763e-20	38.4535
TCIRG1	0.396487	3.87803	7.87588	8.41404e-15	1.06047e-13	22.2989
FBLN1	0.395928	4.73607	5.8103	8.26431e-09	5.39067e-08	8.79026
CYTH1	0.395603	3.08088	13.2392	4.12468e-37	1.22818e-35	73.1652
RGCC	0.394429	4.13455	8.28917	3.46025e-16	4.8238e-15	25.441
MAML2	0.394383	1.98035	7.75072	2.15138e-14	2.63403e-13	21.3754
MGAT3	0.394324	0.872894	9.26568	1.06704e-19	1.79008e-18	33.418
RAB29	0.394321	3.1176	7.97146	4.07261e-15	5.32004e-14	23.0129
RCN3	0.393625	4.27074	5.99407	2.8112e-09	1.96891e-08	9.83929
GPX7	0.393273	2.94996	7.09688	2.3466e-12	2.38066e-11	16.7676
FLNA	0.393024	6.244	7.03508	3.5887e-12	3.56735e-11	16.3511
CCNE1	0.392897	1.6088	6.03983	2.1393e-09	1.52541e-08	10.1053
NABP1	0.392808	1.04453	13.645	3.83318e-39	1.19368e-37	77.814
RNF19B	0.392608	3.93466	11.7697	3.99719e-30	9.71549e-29	57.1938
P2RX7	0.392178	1.31256	11.947	6.17615e-31	1.53717e-29	59.0467
PLEKHA2	0.391826	2.61412	9.00525	9.91873e-19	1.59087e-17	31.2159
CDC42EP5	0.391769	2.20712	6.7807	1.99331e-11	1.82584e-10	14.6715
FHL1	0.391714	2.46954	5.77494	1.01357e-08	6.52924e-08	8.59188
GBP3	0.391713	3.22758	6.02845	2.29005e-09	1.62204e-08	10.0389
COL6A2	0.391568	7.00501	5.51955	4.28248e-08	2.51463e-07	7.19324
FKBP11	0.390842	2.58369	9.60761	5.27675e-21	9.39615e-20	36.3897
KIAA0226L	0.39053	0.923757	12.7142	1.5123e-34	4.10612e-33	67.3006
CCL3L3	0.389894	1.33263	7.66173	4.16066e-14	4.9496e-13	20.7269
GRK6	0.389869	3.3953	13.0065	5.7658e-36	1.64005e-34	70.5451
C1orf186	0.389817	0.650098	7.10279	2.25284e-12	2.28789e-11	16.8076
CBX2	0.389182	1.93322	5.09264	4.18434e-07	2.12199e-06	4.98886
CLEC12A	0.388839	0.462321	16.737	6.52801e-56	2.97183e-54	116.221
PPP1R1A	0.388541	1.34622	5.34061	1.13562e-07	6.27214e-07	6.2488
IKBKE	0.388503	2.51689	9.63355	4.18536e-21	7.51382e-20	36.6189
NXN	0.388324	2.54356	7.25807	7.63082e-13	8.11528e-12	17.8695
MOB3B	0.38829	1.30409	8.9543	1.52466e-18	2.42435e-17	30.7915
ITGA4	0.388192	1.34651	9.31146	7.17147e-20	1.21134e-18	33.8106
SCARF1	0.387901	1.4362	14.4648	2.24814e-43	7.62743e-42	87.5001
RASD1	0.387878	3.09339	4.33538	1.59521e-05	6.14396e-05	1.49601
ZBTB18	0.387808	3.60748	3.66835	0.000256388	0.000775975	-1.13115
RPS6KA3	0.387624	2.31801	8.81603	4.84767e-18	7.52419e-17	29.6497
GAS7	0.387394	2.28553	7.47942	1.57439e-13	1.7877e-12	19.4192
PDGFRA	0.387345	2.33209	6.88217	1.01261e-11	9.57339e-11	15.3347
OLFM2	0.387096	2.92579	5.48797	5.09744e-08	2.96229e-07	7.0244
DSC3	0.386969	1.36674	4.52207	6.82124e-06	2.81298e-05	2.3071
C19orf38	0.386801	1.08726	12.7156	1.48933e-34	4.04932e-33	67.3158
IGFLR1	0.386498	0.848754	17.2285	9.1636e-59	4.43816e-57	122.76
EPB41L2	0.386354	2.70742	8.29038	3.42745e-16	4.78483e-15	25.4503
CDKN2A	0.386263	1.84033	5.11739	3.68286e-07	1.88172e-06	5.11202
IL24	0.385871	1.40428	7.73537	2.41173e-14	2.94548e-13	21.2631
ADAM28	0.385848	0.986206	11.3863	2.10519e-28	4.8649e-27	53.2621
EAF2	0.385844	1.60641	8.66122	1.73847e-17	2.62394e-16	28.3897
RILP	0.38531	1.60426	11.403	1.77579e-28	4.11817e-27	53.4308
ARHGAP27	0.385191	1.81564	12.7909	6.44845e-35	1.7753e-33	68.1471
OGFR	0.38506	3.52785	9.22226	1.55312e-19	2.58355e-18	33.0471
WNT2	0.384964	1.93085	6.99728	4.64626e-12	4.57707e-11	16.0979
CIDEA	0.384507	0.786458	6.07653	1.71625e-09	1.24184e-08	10.3199
NMB	0.383828	2.32891	6.91072	8.35537e-12	7.99132e-11	15.523
SLFN12L	0.383813	0.365411	21.3013	5.91935e-84	5.69181e-82	180.535
ISLR	0.38373	5.57425	5.55671	3.48502e-08	2.07547e-07	7.39302
C1QTNF1	0.383427	2.61333	7.38282	3.15094e-13	3.48548e-12	18.7377
CIB2	0.383415	1.5239	7.47774	1.59353e-13	1.80735e-12	19.4073
FUT7	0.38322	0.330379	19.6192	3.0044e-73	2.02125e-71	155.975
ANGPTL4	0.383144	2.36738	4.70609	2.863e-06	1.26622e-05	3.13869
OSR1	0.382762	0.913457	6.43237	1.90587e-10	1.566e-09	12.4639
EHD1	0.382752	3.49421	10.9818	1.23719e-26	2.70672e-25	49.2236
RGS10	0.382738	4.95399	8.26987	4.0288e-16	5.6045e-15	25.2911
IGF2BP2	0.3823	0.85953	6.62932	5.38622e-11	4.69377e-10	13.6989
USP18	0.382182	2.62296	7.19068	1.22376e-12	1.27701e-11	17.4061
SLC43A2	0.381937	2.29435	9.85997	5.4182e-22	1.0114e-20	38.6408
MB21D1	0.381293	1.59703	9.83005	7.11443e-22	1.32177e-20	38.3714
MSLN	0.380925	1.04694	3.41697	0.000657517	0.00183468	-2.01056
CD300C	0.380488	1.12065	12.3967	4.94245e-33	1.2904e-31	63.8386
RNF122	0.380438	2.48529	10.5725	6.79193e-25	1.40485e-23	45.255
FOSL1	0.380334	1.2035	6.52085	1.0848e-10	9.1814e-10	13.0145
RBP1	0.379912	2.8717	4.07376	4.97464e-05	0.000174795	0.415005
APOBEC3B	0.379897	2.22202	5.28439	1.53368e-07	8.32149e-07	5.95816
CERKL	0.379894	1.4732	10.8444	4.8128e-26	1.03457e-24	47.8774
DCN	0.37976	5.13834	4.54491	6.13481e-06	2.55414e-05	2.40855
CCDC3	0.379425	2.36109	7.19273	1.20637e-12	1.25954e-11	17.4201
CCDC85B	0.379366	3.05823	5.84751	6.65936e-09	4.40206e-08	9.00018
GADD45B	0.37916	4.66974	7.01435	4.13564e-12	4.08835e-11	16.2121
CARD6	0.37913	1.49739	11.4601	9.89454e-29	2.31366e-27	54.0108
RELT	0.378689	1.18443	13.9792	7.56334e-41	2.43211e-39	81.7156
C19orf60	0.37866	2.50471	7.61021	6.07713e-14	7.14752e-13	20.3545
COL15A1	0.378456	4.20301	6.89751	9.13308e-12	8.67621e-11	15.4358
RAB3IL1	0.3783	2.51804	9.494	1.4473e-20	2.51802e-19	35.3923
GAS1	0.377967	3.11649	5.77236	1.02869e-08	6.61802e-08	8.57749
CDC25B	0.377943	3.73174	6.68559	3.73091e-11	3.32026e-10	14.0581
COL17A1	0.377737	1.89806	3.92824	9.11648e-05	0.000303914	-0.158055
CYYR1	0.37705	2.55879	7.2215	9.86433e-13	1.03871e-11	17.6176
C1orf106	0.377011	1.17888	5.72364	1.36008e-08	8.58738e-08	8.3062
PLK3	0.376957	2.47011	10.5336	9.87024e-25	2.0288e-23	44.8848
ARHGDIB	0.376796	6.71837	6.49827	1.25334e-10	1.05535e-09	12.8733
SDS	0.376755	2.12728	7.686	3.47811e-14	4.1933e-13	20.9031
CCDC102A	0.3767	1.83957	9.8149	8.16422e-22	1.50969e-20	38.2352
TWIST1	0.376558	2.06395	6.52656	1.04578e-10	8.86281e-10	13.0503
ITPRIP	0.376206	2.41965	9.86936	4.97358e-22	9.31046e-21	38.7255
MEGF6	0.375662	2.06842	7.23571	8.92911e-13	9.43757e-12	17.7153
FBXO6	0.375284	3.39762	9.79275	9.98159e-22	1.8423e-20	38.0364
TLE4	0.375041	1.30102	11.0925	4.10613e-27	9.13544e-26	50.3168
ASB2	0.374733	0.426072	19.7603	3.93168e-74	2.69101e-72	158.001
UBE2C	0.374609	4.50162	4.54333	6.17997e-06	2.57166e-05	2.40154
GAL	0.374474	1.03042	5.05306	5.12657e-07	2.56354e-06	4.79301
CD22	0.374334	1.20052	7.72532	2.59873e-14	3.16406e-13	21.1896
SYT11	0.374258	1.98406	10.2385	1.63036e-23	3.20734e-22	42.1079
PYDC1	0.374232	1.47226	3.35951	0.000808925	0.00221159	-2.20303
KRT23	0.374159	3.20545	3.01843	0.00260226	0.00635636	-3.27951
PAQR8	0.373816	1.60956	11.2412	9.203e-28	2.0948e-26	51.7994
PALMD	0.373453	1.85649	8.05975	2.06964e-15	2.76776e-14	23.6793
HMGA1	0.373295	5.70106	6.61547	5.89327e-11	5.11529e-10	13.611
NOTCH1	0.373248	2.67087	8.59741	2.9265e-17	4.35375e-16	27.876
NUGGC	0.373072	0.319371	18.3502	1.92659e-65	1.08816e-63	138.069
VMO1	0.373006	1.54885	7.17628	1.35301e-12	1.40519e-11	17.3076
SUSD2	0.372695	2.8615	4.89695	1.12649e-06	5.32632e-06	4.0348
SDC3	0.372325	4.04206	9.00874	9.62951e-19	1.54574e-17	31.2451
COL16A1	0.372268	3.3958	5.86845	5.8943e-09	3.93459e-08	9.11886
CARD9	0.371858	0.784038	12.5362	1.07708e-33	2.85367e-32	65.3512
MAP3K8	0.371793	2.0115	7.93692	5.29824e-15	6.83053e-14	22.754
IER2	0.371715	5.00242	6.77577	2.05949e-11	1.88384e-10	14.6396
KLK7	0.371336	1.13851	4.03839	5.77393e-05	0.000200133	0.273856
RHBDF2	0.371245	2.4764	9.75779	1.36971e-21	2.51628e-20	37.7235
PAG1	0.371156	1.17924	11.7004	8.24508e-30	1.99665e-28	56.4755
ADD3	0.37027	3.17347	6.69878	3.42175e-11	3.05893e-10	14.1427
SERPINE1	0.369812	4.14068	4.97334	7.68448e-07	3.74756e-06	4.40298
NFKBIA	0.369675	5.64806	10.0753	7.48266e-23	1.43901e-21	40.5997
DSG3	0.369398	1.22404	3.9777	7.43621e-05	0.00025238	0.034452
LGALS3BP	0.369338	7.25976	5.93911	3.89312e-09	2.66185e-08	9.52237
MTHFD1L	0.368418	2.14294	7.18711	1.25464e-12	1.30647e-11	17.3817
UBASH3B	0.368398	0.811337	10.7575	1.1272e-25	2.38405e-24	47.0342
MGAT1	0.36802	4.63679	13.6595	3.23694e-39	1.01441e-37	77.982
TNFRSF21	0.367953	3.59161	5.80262	8.6397e-09	5.61174e-08	8.74708
SYT8	0.367757	0.764542	5.76504	1.07295e-08	6.88028e-08	8.53656
SRPX	0.367723	2.87856	5.88177	5.45268e-09	3.66087e-08	9.1946
FMNL3	0.36722	2.20985	11.7763	3.73012e-30	9.07755e-29	57.2624
DRAM1	0.367203	2.99688	8.75829	7.82234e-18	1.1987e-16	29.1776
RAP2B	0.367184	3.27948	11.0419	6.8054e-27	1.49962e-25	49.816
GPRC5B	0.366187	2.44316	6.752	2.41029e-11	2.18143e-10	14.4856
COL9A3	0.366043	1.04659	4.81957	1.65077e-06	7.59854e-06	3.66737
CD200R1	0.365827	0.480912	19.296	3.08635e-71	1.99469e-69	151.36
A2ML1	0.365792	0.614041	5.05277	5.13422e-07	2.56672e-06	4.79157
CFLAR	0.365524	2.32708	13.4012	6.44349e-38	1.95406e-36	75.0098
RASIP1	0.364999	1.82397	8.5063	6.1221e-17	8.96573e-16	27.1481
TUBA4A	0.364956	3.1616	5.47706	5.41239e-08	3.12871e-07	6.96631
HBEGF	0.364332	2.00586	8.26917	4.05106e-16	5.63149e-15	25.2856
ZNF831	0.364229	0.271886	20.7149	3.51847e-80	2.92642e-78	171.876
TLR6	0.364223	0.969193	10.6118	4.64746e-25	9.66359e-24	45.6308
APOBEC3F	0.364053	1.54557	11.1522	2.25588e-27	5.07047e-26	50.9106
CYP7B1	0.363818	1.59302	7.27225	6.90536e-13	7.39774e-12	17.9676
C11orf21	0.363729	0.315982	20.6085	1.68637e-79	1.36797e-77	170.314
GABRE	0.363716	0.673527	7.561	8.70936e-14	1.01047e-12	20.0008
PDZK1IP1	0.363656	3.57471	3.30706	0.000974794	0.00262144	-2.37589
RAB20	0.363359	3.80089	7.41045	2.58585e-13	2.88305e-12	18.9318
CLCN4	0.363175	0.767318	9.32525	6.36018e-20	1.078e-18	33.9292
TSPO	0.362785	5.88207	6.72369	2.90503e-11	2.61479e-10	14.3029
SH3TC1	0.362726	1.2627	13.1453	1.2011e-36	3.49722e-35	72.1034
AURKB	0.362672	2.49473	5.50131	4.73638e-08	2.76715e-07	7.09559
INMT	0.362535	0.972747	8.64847	1.92955e-17	2.89903e-16	28.2868
SNAI1	0.362342	2.08797	7.9548	4.6244e-15	5.99712e-14	22.8879
LPAR5	0.362283	1.48346	10.7593	1.10823e-25	2.34645e-24	47.051
TOR4A	0.362182	1.32283	13.3534	1.11631e-37	3.36463e-36	74.4638
TTLL4	0.361991	2.23404	7.89878	7.07609e-15	8.9758e-14	22.4693
FGFR4	0.361926	1.58676	4.66762	3.44135e-06	1.50104e-05	2.96224
SPRY1	0.361857	3.15758	6.1328	1.22129e-09	9.02324e-09	10.6514
APLNR	0.361641	3.25668	6.83234	1.41369e-11	1.31509e-10	15.0079
IL1R1	0.361139	3.26636	5.86159	6.13477e-09	4.08129e-08	9.07997
RRAD	0.361052	0.893292	7.27039	6.99642e-13	7.4831e-12	17.9547
NRN1	0.361016	2.40689	6.42791	1.9604e-10	1.60613e-09	12.4363
GAL3ST4	0.360409	2.60105	9.17684	2.2965e-19	3.78499e-18	32.6608
CFP	0.360018	0.423921	17.8222	2.85357e-62	1.496e-60	130.799
SFRP2	0.359675	7.39005	3.64406	0.000281513	0.000844368	-1.21876
CSF3R	0.359528	1.8231	5.9664	3.31318e-09	2.29478e-08	9.67935
ECSCR	0.359211	1.89534	8.69734	1.29268e-17	1.96463e-16	28.682
IL18RAP	0.359144	0.298918	23.2281	1.25804e-96	1.79699e-94	209.615
GPR84	0.358349	0.88808	10.5801	6.31195e-25	1.30694e-23	45.3276
ODC1	0.358151	3.94988	6.03319	2.22614e-09	1.58246e-08	10.0665
TACC3	0.358103	2.92326	7.41834	2.44353e-13	2.7352e-12	18.9874
TNXB	0.357666	0.863566	8.21555	6.17179e-16	8.48384e-15	24.8709
NFKBIB	0.357632	3.18371	8.91341	2.15e-18	3.40135e-17	30.4522
SH2B2	0.357488	1.52735	9.40082	3.28638e-20	5.64296e-19	34.5817
B3GNT3	0.357325	1.30441	4.84547	1.45347e-06	6.74297e-06	3.78971
MID1	0.357299	1.09203	7.4928	1.42917e-13	1.62655e-12	19.5142
RSPO3	0.357283	0.95303	8.69692	1.29711e-17	1.96985e-16	28.6786
MDFIC	0.356795	2.81729	8.93524	1.78986e-18	2.84071e-17	30.6331
ART3	0.356688	0.521851	4.82155	1.63482e-06	7.53288e-06	3.6767
PLAUR	0.356336	3.08864	6.86386	1.14499e-11	1.07527e-10	15.2144
GM2A	0.356088	4.62191	10.2378	1.64158e-23	3.22542e-22	42.1011
SH2B3	0.356056	2.88974	10.6595	2.92746e-25	6.11293e-24	46.0887
SIGLEC7	0.355827	0.823025	14.8409	2.27071e-45	8.15948e-44	92.0697
ACOT9	0.35581	2.55107	9.58563	6.41928e-21	1.13792e-19	36.196
TMEM51	0.355803	3.0316	10.3723	4.60671e-24	9.29453e-23	43.3592
ZC3H12D	0.355791	0.383166	19.6889	1.10124e-73	7.45966e-72	156.974
IL1RN	0.355689	2.13861	5.98396	2.98544e-09	2.07947e-08	9.78074
LOXL4	0.355183	1.21041	5.93588	3.96803e-09	2.70837e-08	9.50382
BATF	0.355146	3.56537	5.2123	2.24536e-07	1.1882e-06	5.58976
KIFC3	0.355098	1.49331	9.81293	8.31144e-22	1.53547e-20	38.2176
METRNL	0.354684	3.47666	6.9642	5.8191e-12	5.67861e-11	15.8774
ZNF276	0.354221	1.51534	13.1634	9.77448e-37	2.85867e-35	72.3081
TNN	0.354123	1.34679	5.68303	1.71384e-08	1.06572e-07	8.08168
UBE2E2	0.354104	2.76946	7.80027	1.48582e-14	1.83858e-13	21.7395
TRADD	0.353693	2.85264	8.85441	3.52171e-18	5.52107e-17	29.9651
KLF5	0.353445	2.51951	4.6305	4.105e-06	1.77179e-05	2.79323
AQP1	0.353366	4.97304	5.30275	1.39078e-07	7.59421e-07	6.05274
TWF2	0.353202	4.51999	9.70166	2.27203e-21	4.1126e-20	37.223
YBX1	0.353136	7.24185	7.83704	1.12757e-14	1.40497e-13	22.0109
BHLHE22	0.353005	0.601181	13.1588	1.02988e-36	3.00757e-35	72.2562
AQP9	0.352862	0.863416	6.80032	1.74981e-11	1.61178e-10	14.7991
DGKA	0.352638	1.70683	10.7016	1.94547e-25	4.08839e-24	46.4935
ZYX	0.352422	5.70478	9.03626	7.62711e-19	1.22831e-17	31.4753
DSC2	0.352393	2.53652	4.73463	2.49542e-06	1.11643e-05	3.27054
PDK4	0.352334	2.85694	4.12151	4.0608e-05	0.000144986	0.607469
MYC	0.351803	4.81247	4.95584	8.39226e-07	4.06358e-06	4.31813
CLECL1	0.351315	0.471746	17.6349	3.70167e-61	1.89526e-59	128.247
SAT1	0.350791	6.40619	7.67514	3.76873e-14	4.5188e-13	20.8242
MAP7D3	0.350618	1.10541	11.0128	9.09853e-27	1.99278e-25	49.5282
ARHGAP31	0.349986	2.19452	9.48789	1.5276e-20	2.65305e-19	35.3389
BATF3	0.349903	0.674282	15.7878	1.54159e-50	6.34403e-49	103.908
ABCB1	0.34952	0.773952	11.1124	3.3628e-27	7.49859e-26	50.5148
GBGT1	0.349185	1.36297	11.0858	4.3891e-27	9.754e-26	50.2508
CDK6	0.349029	1.6393	6.22987	6.74748e-10	5.18948e-09	11.2299
CLSTN3	0.348601	3.74806	8.091	1.62632e-15	2.18082e-14	23.9166
ADAMTSL4	0.348427	1.21156	8.91187	2.17779e-18	3.44254e-17	30.4395
NFKBID	0.348109	1.251	12.6183	4.36389e-34	1.16718e-32	66.2483
ITIH5	0.348048	1.0944	7.56295	8.58598e-14	9.99096e-13	20.0149
KRT15	0.347769	3.15993	2.66058	0.00791967	0.0173285	-4.28717
LHFP	0.347512	3.8273	6.4597	1.60254e-10	1.32728e-09	12.6332
C2orf40	0.347437	1.01491	4.90817	1.06534e-06	5.06632e-06	4.08851
P2RY14	0.347381	0.697427	15.4057	1.98448e-48	7.85502e-47	99.0748
2021-03-01	0.347373	1.20016	12.3013	1.39257e-32	3.59532e-31	62.8102
DPYSL2	0.346532	3.59484	7.56113	8.70085e-14	1.01008e-12	20.0018
MMRN1	0.346249	0.829872	7.29916	5.71058e-13	6.16805e-12	18.154
TACR1	0.346195	0.546321	10.1816	2.77936e-23	5.41907e-22	41.5799
PDE3B	0.345591	0.594509	11.9309	7.32723e-31	1.80996e-29	58.8771
ITGA7	0.34557	1.48052	6.77382	2.08629e-11	1.90658e-10	14.6269
ADCY7	0.345464	1.03334	10.4211	2.89751e-24	5.87611e-23	43.8183
MYO7A	0.345199	0.743765	9.56308	7.84553e-21	1.38825e-19	35.9976
ATF5	0.344913	4.17841	9.19984	1.88423e-19	3.11855e-18	32.8562
TMEM71	0.344747	0.721147	8.76483	7.41085e-18	1.13683e-16	29.2309
FADS3	0.344429	1.88927	9.68975	2.52868e-21	4.56458e-20	37.1171
BHLHE41	0.344419	3.32384	5.27471	1.6147e-07	8.73221e-07	5.9084
RGS16	0.344386	3.61567	5.90977	4.62738e-09	3.13672e-08	9.35425
IFNGR1	0.344214	4.98281	9.28423	9.08539e-20	1.52678e-18	33.5768
IL12RB2	0.344101	0.46231	7.87978	8.16972e-15	1.03166e-13	22.3279
FLVCR2	0.343534	1.12497	12.3628	7.1439e-33	1.85779e-31	63.4728
LMO2	0.343238	2.32225	9.60325	5.48631e-21	9.76048e-20	36.3512
MAF	0.343226	2.46787	8.78484	6.27968e-18	9.67071e-17	29.3943
MAPK11	0.343193	2.28476	8.03626	2.47971e-15	3.29825e-14	23.5013
FLT3LG	0.343	0.708893	17.4246	6.46874e-60	3.20382e-58	125.399
DDX39A	0.342689	4.06666	8.058	2.09783e-15	2.79976e-14	23.6659
XCR1	0.34246	0.306536	19.4525	3.2936e-72	2.19336e-70	153.589
DGKZ	0.34226	2.91646	10.0129	1.33223e-22	2.54712e-21	40.0288
IL1B	0.342121	1.16332	7.88092	8.09997e-15	1.02416e-13	22.3363
ADM5	0.341865	0.671133	10.9063	2.61462e-26	5.6824e-25	48.4821
CTSD	0.34175	8.12847	5.55978	3.42604e-08	2.04463e-07	7.40957
GATA6	0.341447	1.31669	8.14838	1.04236e-15	1.41217e-14	24.3547
CCL20	0.341382	0.63371	7.16863	1.42711e-12	1.47825e-11	17.2553
SLC2A5	0.341354	0.781272	9.96274	2.11521e-22	4.03241e-21	39.5714
EFEMP1	0.341319	4.13899	4.04987	5.50203e-05	0.000191754	0.319537
RAMP3	0.34064	3.66395	4.10609	4.33683e-05	0.000154199	0.545087
RPS19	0.340585	7.41156	7.01783	4.03839e-12	3.99823e-11	16.2354
SLC25A37	0.340572	2.44174	6.86594	1.12914e-11	1.0609e-10	15.228
NCK2	0.340419	4.02886	8.41881	1.23585e-16	1.77689e-15	26.4556
PKDCC	0.340416	1.48369	6.75598	2.34775e-11	2.12973e-10	14.5114
EFNA5	0.340074	1.91867	4.8192	1.65375e-06	7.60942e-06	3.66564
CAMK1D	0.340069	2.04537	7.56805	8.27266e-14	9.63775e-13	20.0514
NECAP2	0.33995	3.63206	15.0999	9.17598e-47	3.49183e-45	95.2611
TPSB2	0.339571	2.72752	3.50241	0.000480489	0.00137806	-1.71849
TRIP10	0.339502	3.37001	9.35899	4.73922e-20	8.06035e-19	34.2199
MYO9B	0.339072	3.49409	12.1343	8.4043e-32	2.13762e-30	61.026
PLXNC1	0.338953	2.3011	7.32205	4.85601e-13	5.28557e-12	18.3131
MMRN2	0.338879	2.74528	7.1344	1.81017e-12	1.85554e-11	17.0221
TFPI2	0.33849	1.51121	3.42923	0.000628842	0.00175951	-1.96909
SCML4	0.33806	0.257425	20.6548	8.53475e-80	7.06878e-78	170.993
MRGPRF	0.338024	1.39825	7.75772	2.04198e-14	2.50788e-13	21.4267
CARD17	0.337946	0.322118	12.0166	2.95128e-31	7.42036e-30	59.7795
PODN	0.337911	3.26604	4.57919	5.22709e-06	2.21156e-05	2.5618
CYGB	0.337894	2.39797	6.97665	5.34681e-12	5.23319e-11	15.9603
XIRP1	0.337395	0.331681	11.9379	6.79909e-31	1.68583e-29	58.9513
MFHAS1	0.337364	1.99721	9.37994	3.94606e-20	6.75214e-19	34.4009
PIP4K2A	0.337273	3.23936	10.4898	1.50329e-24	3.07394e-23	44.4681
RBMS1	0.3371	2.47665	8.94645	1.62889e-18	2.58733e-17	30.7262
PPM1K	0.337083	1.54752	6.65709	4.49496e-11	3.96087e-10	13.8759
LHFPL2	0.336982	3.17225	8.54438	4.50051e-17	6.64028e-16	27.4515
KANK3	0.336735	0.927549	10.3123	8.1371e-24	1.62183e-22	42.7959
IPCEF1	0.336545	0.407872	17.5301	1.54466e-60	7.76743e-59	126.825
RAB32	0.336528	4.11563	8.17241	8.64506e-16	1.17932e-14	24.5389
CD244	0.336442	0.353567	19.3454	1.52491e-71	9.92047e-70	152.063
PRKD3	0.335761	2.1777	7.54195	1.00055e-13	1.15541e-12	19.8645
IL11RA	0.335747	1.52093	9.88591	4.27643e-22	8.02828e-21	38.8749
LIPE	0.335565	1.79797	4.89124	1.15892e-06	5.4652e-06	4.0075
LAGE3	0.335481	4.7982	6.20769	7.73296e-10	5.88768e-09	11.0969
SP100	0.33545	2.63602	10.7931	7.96255e-26	1.70052e-24	47.3786
CLEC14A	0.335365	3.10557	7.0167	4.0697e-12	4.02518e-11	16.2278
P2RX5	0.335363	0.381082	11.9822	4.25222e-31	1.0637e-29	59.417
DPP4	0.335344	1.4336	7.05985	3.02808e-12	3.033e-11	16.5176
TMEM88	0.335072	1.39853	8.16198	9.37706e-16	1.27564e-14	24.4589
SMAP2	0.334869	4.07934	10.2488	1.4799e-23	2.92011e-22	42.2038
IGFBP7	0.334853	7.14205	7.2191	1.00316e-12	1.05519e-11	17.6011
CD163L1	0.33462	0.998537	8.5681	3.71362e-17	5.49984e-16	27.6411
ZEB2	0.334425	1.37622	10.6174	4.40224e-25	9.16335e-24	45.6845
FCRL1	0.333881	0.2125	12.1286	8.93077e-32	2.2686e-30	60.9657
PRAM1	0.333762	0.688638	15.5709	2.4524e-49	9.86564e-48	101.155
HES4	0.333712	2.56569	5.22067	2.14875e-07	1.14168e-06	5.63225
PITPNM1	0.333586	2.26487	8.00463	3.16061e-15	4.15624e-14	23.2625
NOD2	0.333269	1.35082	8.18797	7.65721e-16	1.04673e-14	24.6584
LAIR2	0.333209	0.310721	12.7849	6.89853e-35	1.89393e-33	68.0801
ECEL1	0.333114	0.51244	6.54214	9.46217e-11	8.06043e-10	13.148
KLF6	0.332954	4.83677	7.32502	4.75467e-13	5.18099e-12	18.3338
DOC2B	0.332623	1.32404	6.35104	3.18029e-10	2.53702e-09	11.9639
MSL3	0.332599	2.47974	12.1465	7.37445e-32	1.8781e-30	61.1558
PARP9	0.332568	3.66465	7.0184	4.02259e-12	3.98459e-11	16.2392
TCF3	0.332564	3.90957	9.00464	9.96986e-19	1.59777e-17	31.2108
DNASE1L3	0.332372	0.41888	13.1854	7.60924e-37	2.23871e-35	72.5569
IGFBP6	0.332276	2.79937	5.34972	1.08134e-07	5.98916e-07	6.29618
IRAK1	0.332014	5.01151	7.48355	1.52808e-13	1.73711e-12	19.4485
AOX1	0.33169	1.21751	6.13932	1.17392e-09	8.72231e-09	10.69
ACSL1	0.331675	3.87155	5.18764	2.55543e-07	1.34041e-06	5.46482
B3GNT7	0.331634	1.26271	6.31179	4.06336e-10	3.20516e-09	11.7247
DENND1C	0.331461	2.28891	9.89249	4.02663e-22	7.59549e-21	38.9345
ATAD3B	0.331378	1.51659	8.5227	5.36282e-17	7.88307e-16	27.2787
GDPD5	0.331252	1.45095	7.9213	5.96571e-15	7.63115e-14	22.6372
NPR1	0.331041	1.41913	7.85816	9.61782e-15	1.20372e-13	22.1673
AGER	0.330631	1.18257	9.39702	3.39786e-20	5.81917e-19	34.5487
NR2F1	0.330542	2.0264	4.66902	3.41858e-06	1.49318e-05	2.9686
SP110	0.3303	1.4839	10.7809	8.97329e-26	1.9143e-24	47.2602
GAPT	0.329975	1.14089	8.89324	2.54588e-18	4.00514e-17	30.2853
ALDH1A3	0.329925	1.72293	5.78149	9.7601e-09	6.3017e-08	8.62858
C2CD4B	0.329899	0.736172	6.98155	5.17174e-12	5.07191e-11	15.9929
CTSB	0.329754	6.96253	8.59908	2.88703e-17	4.29828e-16	27.8894
COL6A1	0.329724	6.87553	4.60197	4.69673e-06	2.00481e-05	2.66424
RDH10	0.329607	2.70753	4.09251	4.5947e-05	0.000162546	0.490317
PCOLCE	0.329494	4.523	5.46089	5.91431e-08	3.39892e-07	6.88039
SIRPB2	0.329479	0.738427	14.8818	1.37206e-45	4.97172e-44	92.5707
GNG8	0.329363	0.454105	13.2497	3.65965e-37	1.09136e-35	73.2841
NDN	0.329312	2.79495	6.1135	1.37288e-09	1.00862e-08	10.5374
FAM167B	0.329111	2.33556	8.12621	1.23817e-15	1.66941e-14	24.1851
MYCL	0.328967	1.43789	6.61265	6.00182e-11	5.20492e-10	13.5931
CMA1	0.328649	0.565937	8.3306	2.49382e-16	3.52388e-15	25.7637
C15orf48	0.328433	3.71706	3.6744	0.000250459	0.000759773	-1.10921
OXER1	0.328415	0.702894	9.15027	2.88459e-19	4.7266e-18	32.4356
FXYD6	0.328266	1.81313	7.03848	3.5061e-12	3.49052e-11	16.3739
SYNPO	0.328047	3.00815	7.61029	6.07368e-14	7.14752e-13	20.3551
PELI1	0.327901	2.9169	6.86012	1.17405e-11	1.10047e-10	15.1898
IL1R2	0.327577	0.409295	9.74788	1.4979e-21	2.73647e-20	37.635
SBF1	0.327557	2.88996	8.79965	5.55379e-18	8.57293e-17	29.5155
FAM20C	0.327545	3.39482	6.06844	1.80185e-09	1.29817e-08	10.2725
PHF19	0.327407	2.19025	9.61412	4.97871e-21	8.88148e-20	36.4472
CDO1	0.327354	1.25531	5.88317	5.40833e-09	3.63377e-08	9.20255
DHRS3	0.326873	3.8967	6.6447	4.8732e-11	4.28268e-10	13.7968
IFITM10	0.326833	1.85912	4.83872	1.50256e-06	6.95595e-06	3.75779
CCM2	0.326553	2.68723	11.434	1.29269e-28	3.00843e-27	53.7457
MARCKS	0.326526	5.56657	6.96419	5.81919e-12	5.67861e-11	15.8774
KLF4	0.326287	2.84721	5.26705	1.68172e-07	9.05987e-07	5.86908
TXNIP	0.32589	7.04198	5.56496	3.32865e-08	1.98952e-07	7.43753
NINJ2	0.325754	2.0175	7.67951	3.64887e-14	4.38309e-13	20.8559
FOXN2	0.325139	1.8842	9.44094	2.31071e-20	3.98851e-19	34.9298
KLK11	0.324914	1.03486	3.31305	0.000954378	0.00257285	-2.35629
TREM2	0.32468	3.94045	5.72783	1.32792e-08	8.40051e-08	8.32944
JAKMIP1	0.324206	0.526516	10.901	2.75367e-26	5.97801e-25	48.4307
PLD3	0.324067	5.38302	9.40273	3.23189e-20	5.55633e-19	34.5982
PLVAP	0.324007	5.46227	7.09531	2.3722e-12	2.40415e-11	16.7569
C9orf142	0.323934	4.31919	6.44162	1.79733e-10	1.48177e-09	12.5211
SPON2	0.3239	2.9883	5.27918	1.57677e-07	8.53881e-07	5.93138
KCNIP2	0.323838	0.895454	6.69803	3.43868e-11	3.07129e-10	14.1379
ASCL2	0.323705	1.36134	4.93391	9.36809e-07	4.49194e-06	4.21224
LIMK1	0.323582	3.18702	10.7096	1.79952e-25	3.78977e-24	46.5707
SYTL3	0.323565	1.89942	9.57462	7.07997e-21	1.25391e-19	36.0991
CXCL14	0.323561	5.5368	2.26885	0.02348	0.045283	-5.24645
LGI2	0.323419	0.800362	11.4975	6.73662e-29	1.58653e-27	54.392
ARAP2	0.323327	1.20355	10.3342	6.61005e-24	1.32686e-22	43.0017
PTRF	0.323322	5.90286	5.85989	6.19587e-09	4.12054e-08	9.07033
GAS6	0.323296	3.88714	5.32669	1.22365e-07	6.72069e-07	6.17657
RHOV	0.323261	3.76357	4.23788	2.45493e-05	9.15293e-05	1.08557
BTG1	0.323146	5.09052	7.68216	3.57823e-14	4.30611e-13	20.8752
PPM1M	0.323068	2.85183	10.7619	1.07973e-25	2.29349e-24	47.0768
FAM43A	0.322761	1.93491	8.65567	1.81926e-17	2.74168e-16	28.3449
SOWAHD	0.322757	0.672091	14.9956	3.35567e-46	1.2457e-44	93.9714
LILRB5	0.322453	0.505044	13.2658	3.04584e-37	9.09691e-36	73.4665
CCRL2	0.322224	1.04674	11.4623	9.67824e-29	2.26576e-27	54.0327
TRPM2	0.322204	1.87866	7.41341	2.53157e-13	2.82572e-12	18.9527
GSDMD	0.321955	3.87583	6.17718	9.32108e-10	7.03704e-09	10.9148
AOC3	0.321786	2.73168	4.92737	9.67985e-07	4.63467e-06	4.18073
SLC19A3	0.321469	0.662575	6.76848	2.16138e-11	1.97338e-10	14.5923
PFN1	0.321116	8.0244	9.70228	2.2594e-21	4.0935e-20	37.2285
S100A11	0.321015	9.36109	5.7977	8.88891e-09	5.76376e-08	8.71944
GPIHBP1	0.320985	1.08551	6.3528	3.14545e-10	2.51228e-09	11.9746
CAV1	0.320965	4.02721	5.33497	1.17054e-07	6.4542e-07	6.21949
DYSF	0.320849	2.06946	9.22371	1.53377e-19	2.55352e-18	33.0595
DCAF15	0.320457	3.22128	10.0354	1.08294e-22	2.07454e-21	40.2338
WNT6	0.320251	0.6003	5.71762	1.40766e-08	8.87364e-08	8.2728
SP6	0.319994	1.84287	5.80982	8.28748e-09	5.40221e-08	8.78754
IRAK2	0.319564	1.24887	9.39751	3.38334e-20	5.80438e-19	34.553
TMIGD2	0.319509	0.26746	17.4613	3.93273e-60	1.95762e-58	125.894
S100A2	0.319339	1.90969	3.03606	0.00245606	0.0060332	-3.22663
PRKCH	0.319197	2.20476	9.23898	1.34431e-19	2.24759e-18	33.1898
GNA15	0.319165	2.31237	6.36914	2.83922e-10	2.28249e-09	12.0746
NDRG2	0.318641	3.24787	4.76835	2.11952e-06	9.59138e-06	3.42727
HS3ST3B1	0.318568	0.904795	10.4267	2.74625e-24	5.58083e-23	43.8714
CCDC82	0.318262	1.33845	9.51245	1.22936e-20	2.14832e-19	35.5536
RSU1	0.318203	4.40431	7.22897	9.36148e-13	9.8681e-12	17.6689
LPIN1	0.318075	1.86011	7.05742	3.07906e-12	3.0825e-11	16.5012
BTNL9	0.318026	0.987363	7.06762	2.87056e-12	2.88108e-11	16.57
ADPRH	0.317816	1.9002	11.3038	4.88064e-28	1.12392e-26	52.4283
DENND3	0.317687	1.19153	13.0116	5.44857e-36	1.5543e-34	70.6014
FMO3	0.317505	0.849044	6.04396	2.08709e-09	1.49169e-08	10.1293
CLDN11	0.317071	1.04678	6.79176	1.85231e-11	1.70223e-10	14.7434
CCDC8	0.316809	2.20556	4.96783	7.90109e-07	3.84559e-06	4.37621
SIGLEC9	0.316719	1.08905	11.5326	4.69523e-29	1.11107e-27	54.7501
DDX58	0.31652	3.71203	5.47608	5.44157e-08	3.14466e-07	6.9611
DPEP1	0.316377	0.590956	10.762	1.07896e-25	2.29349e-24	47.0775
B4GALT5	0.316362	4.16353	7.3142	5.13364e-13	5.57237e-12	18.2585
CLEC1A	0.316156	0.827465	13.6577	3.3039e-39	1.03375e-37	77.9616
CNTFR	0.31614	1.25442	4.12877	3.93669e-05	0.00014086	0.636922
CPA4	0.316101	0.802069	5.4541	6.1385e-08	3.51955e-07	6.84434
RASL12	0.316073	1.91541	6.84198	1.32551e-11	1.23422e-10	15.071
CD300E	0.316041	0.578154	10.0782	7.28384e-23	1.40351e-21	40.6263
SLCO2A1	0.315986	2.4553	6.20823	7.70719e-10	5.87033e-09	11.1002
THBS4	0.315496	2.98917	3.13746	0.00175167	0.00445535	-2.91666
RPL39L	0.315315	3.71932	5.01701	6.1608e-07	3.04594e-06	4.61588
GRAMD2	0.31522	1.34813	5.40726	7.92383e-08	4.48191e-07	6.59711
AIM1	0.315006	3.40389	4.71516	2.74092e-06	1.21687e-05	3.18049
MFAP2	0.314506	3.72851	4.70469	2.88229e-06	1.27389e-05	3.13225
FHL3	0.31447	3.56782	7.97763	3.88525e-15	5.08878e-14	23.0593
ABRACL	0.314423	4.95536	5.96554	3.33003e-09	2.30564e-08	9.67441
F5	0.314336	0.468253	10.3137	8.02736e-24	1.60157e-22	42.8093
JAM2	0.314237	1.77866	7.2795	6.56109e-13	7.05577e-12	18.0177
STAMBPL1	0.314155	0.788168	15.7843	1.61398e-50	6.6281e-49	103.862
OSBPL3	0.313742	1.65552	7.96194	4.37949e-15	5.69449e-14	22.9414
MCM5	0.313552	3.00648	7.91713	6.15772e-15	7.8513e-14	22.6061
SIGLEC8	0.313491	1.01438	8.69403	1.32825e-17	2.01404e-16	28.6552
PPP1R14A	0.313474	1.40413	5.58089	3.04553e-08	1.83029e-07	7.52374
PTTG1	0.313396	3.40051	4.96683	7.94067e-07	3.86295e-06	4.37139
JAK2	0.313236	2.22023	8.21666	6.11824e-16	8.4161e-15	24.8795
PATL2	0.312743	0.338706	17.4016	8.83252e-60	4.36358e-58	125.089
GPX1	0.312694	6.78476	7.67026	3.90705e-14	4.67045e-13	20.7887
EPHA2	0.31242	2.15974	7.2742	6.81111e-13	7.30767e-12	17.981
GPR34	0.312215	2.11243	6.26472	5.44181e-10	4.22985e-09	11.4397
SHKBP1	0.311781	3.88043	9.73956	1.61475e-21	2.94177e-20	37.5607
TESC	0.311711	0.939324	7.10525	2.21482e-12	2.2516e-11	16.8243
ITPRIPL1	0.31161	0.524351	12.9041	1.82187e-35	5.10849e-34	69.4024
PDLIM4	0.311198	2.50845	5.16657	2.85281e-07	1.48572e-06	5.35852
SPSB1	0.311031	3.4794	6.52985	1.02392e-10	8.69226e-10	13.0709
PPP1R12C	0.310528	2.8126	8.37638	1.73364e-16	2.46918e-15	26.122
E2F4	0.310524	3.70699	11.2746	6.55939e-28	1.50698e-26	52.1352
EPHB2	0.310505	1.02077	10.4146	3.08119e-24	6.22938e-23	43.7574
GPR126	0.310268	1.28272	5.36786	9.8069e-08	5.46547e-07	6.39072
RUFY4	0.310129	0.316665	12.6409	3.40076e-34	9.1579e-33	66.4959
FAM129C	0.310071	0.231634	12.8517	3.27577e-35	9.10749e-34	68.8197
LTBP4	0.309977	2.65521	6.50702	1.18522e-10	1.00013e-09	12.9279
TBC1D1	0.30958	2.91679	8.13633	1.14465e-15	1.54544e-14	24.2625
IL15	0.309514	0.534032	17.6963	1.60069e-61	8.25987e-60	129.082
MAOB	0.309437	3.93301	2.51466	0.0120634	0.0251607	-4.66211
FOXO1	0.309421	2.43406	7.46157	1.79078e-13	2.02291e-12	19.2927
ARAP1	0.309266	3.56553	8.77442	6.84549e-18	1.05174e-16	29.3092
ARHGAP40	0.308934	1.33951	3.24003	0.00123271	0.00324033	-2.59294
ADCY4	0.308901	1.11238	9.30639	7.49461e-20	1.26376e-18	33.767
RAB27A	0.308775	2.53502	8.70686	1.19534e-17	1.8195e-16	28.7592
FUT4	0.30875	1.08805	12.3012	1.39348e-32	3.59532e-31	62.8096
HOMER3	0.308726	3.19809	5.80288	8.62672e-09	5.60666e-08	8.74854
PIK3IP1	0.308627	3.53923	7.4896	1.46269e-13	1.66373e-12	19.4914
CPNE8	0.308452	1.19988	9.09206	4.74497e-19	7.69817e-18	31.944
ARHGEF15	0.30804	1.76778	8.02366	2.73165e-15	3.61142e-14	23.406
RIPK4	0.308025	1.92568	5.6867	1.67853e-08	1.04442e-07	8.1019
SBNO2	0.308014	3.81277	8.51029	5.92806e-17	8.68802e-16	27.1799
ORM2	0.307896	0.896257	3.53915	0.000419013	0.00121715	-1.59075
SPARCL1	0.307821	5.94409	4.41474	1.11597e-05	4.41639e-05	1.83677
RAPGEF1	0.30766	3.68695	10.8449	4.7872e-26	1.03019e-24	47.8827
PLEKHM2	0.307476	4.09101	11.7399	5.45716e-30	1.32314e-28	56.8849
TNFRSF13B	0.306867	0.220361	15.3465	4.18644e-48	1.65046e-46	98.3322
FAM105A	0.306663	2.07524	6.3983	2.36351e-10	1.92201e-09	12.2537
VNN1	0.306575	0.630305	9.37024	4.29529e-20	7.33064e-19	34.3171
NMT2	0.306518	1.89039	8.55668	4.07389e-17	6.02434e-16	27.5498
CD70	0.306509	0.515313	10.8072	6.93038e-26	1.48169e-24	47.5161
NEURL3	0.30608	0.635191	8.48573	7.22534e-17	1.05345e-15	26.9848
MCTP1	0.305752	0.902471	11.936	6.9417e-31	1.71903e-29	58.9307
CXorf65	0.30572	0.313344	17.0833	6.44889e-58	3.08545e-56	120.817
CLIP4	0.305496	1.46897	6.5683	7.99601e-11	6.87086e-10	13.3126
DIO2	0.30549	2.01486	4.65591	3.63866e-06	1.5809e-05	2.90879
SLC22A3	0.305489	0.530244	9.86081	5.37679e-22	1.00462e-20	38.6484
ADAMTS4	0.305273	2.11223	6.12647	1.26915e-09	9.35933e-09	10.6139
PRAME	0.30521	1.46024	2.49467	0.0127604	0.0264216	-4.71186
LYAR	0.305076	2.84436	9.74181	1.58236e-21	2.88544e-20	37.5807
MSR1	0.30502	2.59362	5.91128	4.58633e-09	3.11101e-08	9.36292
MT1E	0.304709	4.20529	3.33714	0.00087617	0.00237828	-2.27708
MFSD2A	0.304696	1.42788	5.48977	5.04705e-08	2.9356e-07	7.03403
TIMD4	0.304594	0.385912	11.4003	1.82568e-28	4.2289e-27	53.4033
BAK1	0.304348	3.52877	8.98077	1.21982e-18	1.95172e-17	31.0117
SOX17	0.304239	1.18392	8.03075	2.58685e-15	3.42918e-14	23.4597
MAP7D1	0.304198	4.23289	9.31124	7.18534e-20	1.21265e-18	33.8087
DTX1	0.304182	1.10948	8.62589	2.32033e-17	3.47292e-16	28.1049
PTGFR	0.304091	0.516531	8.64145	2.04362e-17	3.06341e-16	28.2302
PBX4	0.304033	0.536571	13.3593	1.04297e-37	3.1484e-36	74.5313
METTL7A	0.303813	4.03009	6.26984	5.27223e-10	4.10613e-09	11.4706
A4GALT	0.30357	2.6145	5.6879	1.6671e-08	1.03764e-07	8.10853
GALT	0.303152	1.84057	9.17998	2.23536e-19	3.6904e-18	32.6874
HPSE	0.303107	1.07194	9.82441	7.48893e-22	1.38873e-20	38.3206
CSTB	0.302966	5.81679	6.04576	2.06471e-09	1.47676e-08	10.1398
TRANK1	0.302878	2.12396	7.69479	3.25906e-14	3.94126e-13	20.967
CCL7	0.302866	0.478051	6.65292	4.61888e-11	4.06461e-10	13.8493
NOS3	0.302826	1.48784	9.30211	7.77896e-20	1.31059e-18	33.7302
LGR6	0.302195	1.10918	4.22453	2.60252e-05	9.66848e-05	1.03004
BCL2L12	0.302101	2.95337	7.05486	3.13366e-12	3.13557e-11	16.484
CT83	0.30206	0.546886	3.55846	0.000389724	0.00113794	-1.52307
PPAP2B	0.301967	3.51153	6.8004	1.74891e-11	1.61171e-10	14.7996
ANXA3	0.30188	2.20701	4.10885	4.28618e-05	0.00015248	0.55623
STRA6	0.301853	1.11298	8.65176	1.87839e-17	2.82432e-16	28.3133
CTHRC1	0.301746	5.51234	4.38039	1.30354e-05	5.10131e-05	1.68853
VAMP1	0.301476	1.82756	7.66624	4.02455e-14	4.79347e-13	20.7596
U2AF1L4	0.301466	1.7728	9.52254	1.12424e-20	1.97161e-19	35.6419
VANGL2	0.301187	2.90752	3.60825	0.000322807	0.000956868	-1.34692
TIE1	0.301085	2.18963	7.54474	9.80436e-14	1.13418e-12	19.8845
UGT8	0.301064	0.76902	4.51484	7.05352e-06	2.9033e-05	2.27508
ARL9	0.301045	0.999782	5.35749	1.03706e-07	5.76171e-07	6.33664
SPATS2L	0.301033	3.08695	7.56628	8.3804e-14	9.75749e-13	20.0387
TSPAN32	0.300977	0.349893	18.1529	2.98812e-64	1.6453e-62	135.339
IMPA2	0.300514	2.65202	4.77039	2.09866e-06	9.50571e-06	3.43677
PROS1	0.300405	2.34261	5.86318	6.07808e-09	4.04767e-08	9.089
COL18A1	0.300319	4.40205	5.16842	2.82535e-07	1.47337e-06	5.36786
PRR33	0.300208	0.393192	13.1506	1.13019e-36	3.29561e-35	72.1639
CLDN23	0.300205	1.86404	5.98746	2.92385e-09	2.03945e-08	9.80104
RAB8B	0.299757	2.71547	8.60362	2.78228e-17	4.14546e-16	27.9258
DNPH1	0.299645	4.08905	5.24799	1.86032e-07	9.97569e-07	5.77153
PDLIM7	0.299185	3.65538	6.37932	2.66326e-10	2.1498e-09	12.1371
TNC	0.298987	4.32461	3.26555	0.00112787	0.00298986	-2.51083
CLMP	0.298934	2.63915	5.54069	3.80937e-08	2.25496e-07	7.30673
MYD88	0.298738	4.19035	10.2325	1.72547e-23	3.38432e-22	42.0518
ACTB	0.29856	10.4868	9.2145	1.66066e-19	2.75779e-18	32.981
GJA4	0.298546	2.91075	6.13248	1.22371e-09	9.03778e-09	10.6495
PNKD	0.298375	3.66743	7.43593	2.15374e-13	2.41493e-12	19.1114
EVA1C	0.298375	2.02834	6.11663	1.34712e-09	9.91207e-09	10.5558
SUN2	0.298254	4.4027	7.14138	1.7247e-12	1.77162e-11	17.0695
CXCL17	0.29816	2.37736	2.26564	0.0236767	0.0456088	-5.25369
SAMD3	0.297813	0.257715	22.9348	1.13035e-94	1.50551e-92	205.132
HLX	0.29781	1.07917	11.4629	9.61742e-29	2.2542e-27	54.039
KIAA0922	0.297803	2.45639	7.50619	1.29717e-13	1.48059e-12	19.6094
DAB2	0.297502	3.32202	6.47381	1.46495e-10	1.21948e-09	12.7209
GSDMC	0.297498	0.779423	5.27776	1.58869e-07	8.59863e-07	5.9241
TRABD	0.297444	3.64458	6.70203	3.34968e-11	2.99723e-10	14.1636
PDE7A	0.296679	2.8387	6.52362	1.0657e-10	9.02756e-10	13.0318
SERPINH1	0.296539	5.6415	5.9021	4.84055e-09	3.27219e-08	9.31043
NUDT8	0.296311	1.93219	4.44554	9.6999e-06	3.88943e-05	1.97062
ORAI1	0.295904	3.60702	7.94128	5.1255e-15	6.62083e-14	22.7866
HTRA3	0.29589	4.57521	3.51897	0.000451813	0.00130207	-1.66109
HIF1A	0.295849	4.45075	4.93953	9.10783e-07	4.37247e-06	4.23936
ZDHHC18	0.295847	3.01893	10.8239	5.88228e-26	1.26309e-24	47.6786
COL27A1	0.295656	1.45341	5.70761	1.49034e-08	9.32624e-08	8.21736
LRRK1	0.295585	1.18586	10.5374	9.52035e-25	1.96005e-23	44.9206
NUDT1	0.295512	2.94952	6.95529	6.18146e-12	6.02318e-11	15.8182
NOV	0.295148	1.76909	5.12086	3.61719e-07	1.85008e-06	5.12938
FSTL1	0.295113	5.17413	4.85726	1.37132e-06	6.39648e-06	3.84565
CDKN2C	0.295095	2.57273	6.65774	4.47602e-11	3.94771e-10	13.88
TSC22D4	0.294565	3.90227	7.90396	6.80403e-15	8.64739e-14	22.5078
ST3GAL2	0.294369	1.71725	11.2555	7.95746e-28	1.81758e-26	51.9436
DHX58	0.294142	2.83786	6.36105	2.98705e-10	2.39548e-09	12.0251
ELF4	0.293953	3.05257	7.83976	1.10467e-14	1.37818e-13	22.031
C5orf56	0.293728	0.827258	13.2807	2.56857e-37	7.69479e-36	73.6358
KCNJ10	0.293701	0.272605	15.3131	6.36468e-48	2.49922e-46	97.9155
APOBR	0.293481	2.22908	5.02047	6.05323e-07	2.99576e-06	4.63285
POLD1	0.292686	2.57295	7.72766	2.55399e-14	3.11344e-13	21.2067
TPST1	0.292566	2.45865	7.76867	1.88187e-14	2.31557e-13	21.507
CDKN1C	0.2925	2.40527	5.44172	6.5679e-08	3.74939e-07	6.77885
LILRB3	0.29217	0.490046	18.2218	1.14945e-64	6.38255e-63	136.291
KCNJ5	0.292067	0.966058	9.63998	3.95119e-21	7.10637e-20	36.6758
TYK2	0.291805	3.42886	10.4209	2.9019e-24	5.87895e-23	43.8168
B3GNT5	0.291613	0.931518	6.09208	1.5627e-09	1.13751e-08	10.4112
DUSP22	0.291566	2.68511	10.4609	1.98221e-24	4.04485e-23	44.1943
RRAS	0.291553	4.82907	6.42969	1.93844e-10	1.59011e-09	12.4473
PPARG	0.291429	1.50908	6.13059	1.2378e-09	9.13496e-09	10.6383
COL4A4	0.291402	0.386554	12.9576	9.99885e-36	2.81568e-34	69.9983
EML3	0.291383	3.06591	9.20824	1.75264e-19	2.90809e-18	32.9277
LGALS3	0.291278	5.89622	4.7319	2.52856e-06	1.12997e-05	3.25788
CMTM3	0.29119	4.25315	6.37399	2.75403e-10	2.21762e-09	12.1044
DTX2	0.290857	2.34975	8.44986	9.63817e-17	1.39389e-15	26.7007
EPAS1	0.290815	4.27714	5.82385	7.64052e-09	5.00532e-08	8.86655
RAB24	0.290656	2.06869	6.58176	7.33074e-11	6.31296e-10	13.3975
CD300LG	0.290616	0.480314	7.36255	3.64105e-13	4.00515e-12	18.5958
CPNE2	0.290489	2.10587	9.15475	2.77588e-19	4.55225e-18	32.4735
SLC15A2	0.29022	0.94527	6.29897	4.40083e-10	3.4589e-09	11.6468
MAP2K3	0.289598	3.65843	8.57345	3.55571e-17	5.2739e-16	27.6839
CSNK1G2	0.289559	3.92517	8.36623	1.8794e-16	2.671e-15	26.0425
HSPA12B	0.289548	1.9273	6.46627	1.53699e-10	1.27621e-09	12.674
C20orf27	0.289491	3.74763	6.3506	3.18912e-10	2.54201e-09	11.9612
CHST3	0.289052	2.03287	5.24644	1.87565e-07	1.00524e-06	5.76359
TSPAN4	0.288879	2.866	6.77802	2.02899e-11	1.8568e-10	14.6542
PARM1	0.288779	2.64672	4.5367	6.37348e-06	2.64214e-05	2.37204
HIC1	0.288706	1.13576	9.12726	3.51278e-19	5.74161e-18	32.241
ITGAE	0.288469	1.61212	11.8491	1.73609e-30	4.24589e-29	58.0212
HENMT1	0.288203	2.78751	4.77112	2.09126e-06	9.47652e-06	3.44016
RASD2	0.288194	2.1686	4.00571	6.61933e-05	0.000226843	0.144518
DKK1	0.288121	0.968049	3.5655	0.000379538	0.00111083	-1.49832
SLCO4A1	0.288082	0.743889	7.35473	3.84967e-13	4.22521e-12	18.5411
F10	0.287759	0.812873	9.69475	2.41757e-21	4.36803e-20	37.1616
CLEC17A	0.287611	0.258267	12.7042	1.68857e-34	4.57841e-33	67.1911
PIK3R6	0.287609	0.72984	15.2035	2.5181e-47	9.75183e-46	96.5473
IL23A	0.287359	0.947131	9.37393	4.15897e-20	7.10412e-19	34.349
SART1	0.287281	3.90933	6.938	6.9497e-12	6.70545e-11	15.7034
F2R	0.287086	4.08849	4.89324	1.1475e-06	5.41783e-06	4.01703
GPR124	0.287019	2.44557	6.00246	2.67428e-09	1.878e-08	9.8879
CPM	0.286977	2.12242	5.75724	1.12206e-08	7.17888e-08	8.49307
ANKRD65	0.286961	1.61835	5.77189	1.03147e-08	6.63155e-08	8.57487
TSHZ2	0.286955	1.04052	7.26999	7.01607e-13	7.50004e-12	17.9519
CASS4	0.286954	0.509653	15.0593	1.5204e-46	5.69774e-45	94.7588
SERPINB5	0.286867	1.81307	2.83213	0.00471241	0.0108378	-3.81972
CCDC28B	0.286735	1.69546	7.23651	8.87884e-13	9.38947e-12	17.7209
PIEZO1	0.286731	3.57417	7.07918	2.65106e-12	2.67029e-11	16.648
CD58	0.286483	2.73978	9.36765	4.39381e-20	7.49229e-19	34.2947
EFNB1	0.286382	3.07216	7.09315	2.40776e-12	2.43769e-11	16.7424
LENG8	0.286311	3.96383	5.84318	6.82935e-09	4.50386e-08	8.97567
SMO	0.286287	2.56284	4.82297	1.62345e-06	7.48397e-06	3.68341
KCTD17	0.28606	2.32206	7.75485	2.08609e-14	2.55887e-13	21.4057
QPRT	0.285956	2.57999	3.80829	0.000148047	0.000471226	-0.61522
FCRL2	0.285747	0.199114	13.4083	5.93966e-38	1.80683e-36	75.0907
KIF2C	0.285701	2.8207	4.43213	1.03114e-05	4.10874e-05	1.91224
MELK	0.285488	2.63042	4.30099	1.85897e-05	7.08232e-05	1.35023
HR	0.285383	1.40496	4.61876	4.33924e-06	1.86554e-05	2.74006
CENPA	0.28515	2.00071	4.81678	1.6735e-06	7.69309e-06	3.65423
CD101	0.2848	0.682857	14.3333	1.10127e-42	3.69188e-41	85.9202
GUCY1A3	0.284778	2.55781	4.74984	2.31857e-06	1.04346e-05	3.34109
TRIB2	0.284482	3.57463	5.42265	7.2875e-08	4.14458e-07	6.67817
EMR2	0.284238	0.68059	11.9841	4.16737e-31	1.0438e-29	59.4371
HORMAD1	0.28414	0.52657	3.99149	7.02277e-05	0.00023942	0.0885479
GJB3	0.284128	0.767128	4.34018	1.56137e-05	6.02657e-05	1.51645
ABCA8	0.284113	0.628084	7.51443	1.22198e-13	1.39912e-12	19.6681
WDR86	0.284067	0.721267	8.62104	2.41404e-17	3.6077e-16	28.0658
CCL14	0.284054	0.530885	8.53954	4.68033e-17	6.90042e-16	27.4129
ADAMTS9	0.283764	1.26079	7.47153	1.66659e-13	1.88587e-12	19.3632
TNFSF12	0.283747	3.56554	7.25452	7.82351e-13	8.30911e-12	17.845
LCAT	0.283584	1.27758	8.50261	6.30655e-17	9.22217e-16	27.1189
CCDC109B	0.283382	2.80101	7.91446	6.28373e-15	8.00679e-14	22.5861
CDKN2D	0.283379	2.93697	6.50688	1.18628e-10	1.0006e-09	12.9271
HRASLS	0.283246	1.34061	4.38569	1.27272e-05	4.99061e-05	1.71136
STARD8	0.283124	1.4049	10.0433	1.0066e-22	1.93392e-21	40.3062
HOXD9	0.283114	1.73897	6.47237	1.47844e-10	1.22951e-09	12.7119
ZNF521	0.283048	2.12837	5.04208	5.42239e-07	2.70187e-06	4.73893
SOAT1	0.282953	2.83187	6.56057	8.40442e-11	7.20922e-10	13.2639
SFMBT2	0.282888	1.56705	7.03665	3.55036e-12	3.53101e-11	16.3616
HMGN3	0.282722	5.55044	6.90364	8.76386e-12	8.34153e-11	15.4762
EMCN	0.282581	1.90832	6.08836	1.59811e-09	1.16243e-08	10.3894
FGF7	0.282428	1.13073	6.58709	7.08244e-11	6.10714e-10	13.4312
EMB	0.282269	2.82062	4.37742	1.32108e-05	5.16381e-05	1.67578
FAM207A	0.282146	2.99614	5.80261	8.64023e-09	5.61174e-08	8.74702
LTBP2	0.282086	4.15703	4.46797	8.75355e-06	3.52863e-05	2.06868
ANK2	0.282064	0.754476	9.91837	3.17772e-22	6.01722e-21	39.1687
MVD	0.281897	2.52444	5.82422	7.62401e-09	4.99782e-08	8.86865
TBC1D2B	0.28188	2.62612	8.63662	2.12578e-17	3.18415e-16	28.1913
DTD1	0.281683	3.0668	7.20691	1.09255e-12	1.14616e-11	17.5174
REM1	0.281612	0.818807	8.41369	1.28743e-16	1.8497e-15	26.4153
CAMK2D	0.281431	2.60427	5.73699	1.26017e-08	8.00534e-08	8.3803
CD33	0.281219	0.652965	15.2647	1.16926e-47	4.55503e-46	97.3104
ADRB2	0.281159	0.743049	9.1496	2.90134e-19	4.7501e-18	32.4298
TAF1C	0.281156	2.6047	8.11265	1.37549e-15	1.85203e-14	24.0816
EML4	0.280956	3.15714	8.03358	2.53122e-15	3.35996e-14	23.4811
CCL23	0.280696	0.3373	14.3161	1.35386e-42	4.50799e-41	85.7149
LMNB2	0.280556	3.79084	6.59892	6.56058e-11	5.67451e-10	13.5061
KBTBD8	0.280437	0.521414	14.3253	1.21289e-42	4.05229e-41	85.8242
SLC38A5	0.280398	1.49543	5.54459	3.72787e-08	2.2127e-07	7.3277
TIFAB	0.280221	0.2003	20.5302	5.32302e-79	4.24807e-77	169.169
SRM	0.2802	5.02174	6.63535	5.17883e-11	4.51904e-10	13.7373
ADRBK1	0.280189	4.13602	7.92994	5.58686e-15	7.17447e-14	22.7018
GRN	0.280147	6.71556	7.66964	3.92481e-14	4.68884e-13	20.7843
PER1	0.28012	2.41891	5.08846	4.27536e-07	2.16703e-06	4.9681
TES	0.280103	4.08635	5.65232	2.03922e-08	1.25459e-07	7.91293
NAGK	0.279983	3.15754	9.97836	1.83211e-22	3.49609e-21	39.7136
NRGN	0.279925	1.73921	6.82731	1.46198e-11	1.35936e-10	14.975
CSRP2	0.279837	1.55076	5.63937	2.19374e-08	1.34462e-07	7.84204
TMEM204	0.279794	3.35196	5.8079	8.38024e-09	5.45546e-08	8.77672
TNFRSF18	0.279692	2.42982	3.71379	0.000214933	0.000661788	-0.965687
SGCE	0.279474	3.39365	4.01556	6.35309e-05	0.000218364	0.183366
CSRNP1	0.279409	3.58697	5.94859	3.6812e-09	2.52924e-08	9.57684
CDC42SE2	0.279339	3.46558	9.546	9.1313e-21	1.60998e-19	35.8476
BTN2A1	0.279146	3.03203	10.2462	1.51718e-23	2.99066e-22	42.1791
CITED4	0.279055	4.49502	2.63265	0.00859663	0.0186585	-4.36055
ADAM33	0.278976	0.740023	7.38152	3.18044e-13	3.51417e-12	18.7286
SLC9A6	0.278857	1.72319	7.26732	7.14945e-13	7.63435e-12	17.9335
PRKD2	0.278836	3.60561	10.3166	7.81084e-24	1.56153e-22	42.8364
PRSS12	0.278686	0.551147	5.8863	5.31005e-09	3.57241e-08	9.22038
ADTRP	0.27868	0.574372	7.50854	1.2753e-13	1.45647e-12	19.6261
MBP	0.278658	1.35203	7.86	9.48555e-15	1.18944e-13	22.1809
TNFRSF12A	0.278219	4.48173	4.25795	2.24803e-05	8.43899e-05	1.16933
CD207	0.278073	1.0215	4.44116	9.8956e-06	3.96065e-05	1.95155
KSR1	0.278064	1.09372	8.83253	4.2259e-18	6.57985e-17	29.7852
GRK5	0.27779	1.52209	9.5187	1.16323e-20	2.03818e-19	35.6082
APBA2	0.277767	0.896178	6.69536	3.49932e-11	3.12262e-10	14.1208
HTRA4	0.277683	0.387668	12.9849	7.35874e-36	2.08413e-34	70.3028
CD226	0.277525	0.309907	21.1575	5.03309e-83	4.55102e-81	178.402
MOV10	0.277234	3.44753	8.90741	2.2609e-18	3.57106e-17	30.4025
WWTR1	0.277182	3.25961	5.64489	2.12658e-08	1.30589e-07	7.87222
USB1	0.276961	2.53826	8.43667	1.07133e-16	1.54711e-15	26.5964
ANP32E	0.276799	4.2971	4.46259	8.97211e-06	3.61083e-05	2.04512
IFI30	0.276614	0.488658	17.618	4.66615e-61	2.38288e-59	128.017
VASH1	0.276491	2.28234	7.31122	5.24312e-13	5.68182e-12	18.2378
SERPINA1	0.276383	4.19967	2.5385	0.0112765	0.0236824	-4.60228
NASP	0.276361	3.69365	7.48297	1.53452e-13	1.74343e-12	19.4444
PPARD	0.276063	3.55334	8.19321	7.35016e-16	1.00685e-14	24.6988
TNIP1	0.275752	4.45147	10.0791	7.2195e-23	1.39247e-21	40.6351
TSPAN11	0.275716	0.737587	9.36141	4.64006e-20	7.89853e-19	34.2408
CDH5	0.27569	2.95366	6.00539	2.62806e-09	1.84743e-08	9.90488
SLC16A1	0.275515	2.69617	4.04883	5.52601e-05	0.000192488	0.315417
CTB-133G6.1	0.275499	0.327954	13.3413	1.28237e-37	3.85925e-36	74.326
NPM3	0.275308	4.15927	4.95131	8.58533e-07	4.13977e-06	4.29623
MICALL1	0.275276	2.79692	6.13941	1.17329e-09	8.72091e-09	10.6905
BCL2L14	0.275242	0.404606	8.0921	1.61248e-15	2.16374e-14	23.925
FOXM1	0.275233	2.99649	3.86986	0.000115619	0.000376708	-0.382295
LIMS2	0.275231	1.56438	7.27159	6.9377e-13	7.42432e-12	17.963
SLC17A9	0.274931	1.26734	4.98522	7.23726e-07	3.53821e-06	4.46073
KIAA1551	0.274871	3.30936	6.01731	2.44773e-09	1.72723e-08	9.97409
CXorf36	0.274784	1.87656	6.99261	4.79653e-12	4.72038e-11	16.0668
ROBO1	0.274373	1.99407	5.71101	1.46168e-08	9.16724e-08	8.23622
MAPRE2	0.274224	2.74578	6.66359	4.30829e-11	3.80659e-10	13.9174
TUBB2B	0.274048	1.21417	3.87532	0.000113094	0.000369152	-0.361471
GNG11	0.273854	2.99936	5.80058	8.74214e-09	5.67606e-08	8.73563
C19orf12	0.273846	2.46861	9.52845	1.06692e-20	1.87778e-19	35.6937
GDF10	0.273831	0.464337	7.67725	3.71025e-14	4.45139e-13	20.8395
NT5E	0.273489	2.19387	5.5645	3.33708e-08	1.99395e-07	7.43508
TSPAN2	0.273425	1.58729	6.06957	1.7896e-09	1.28982e-08	10.2791
DPYSL3	0.273383	4.34461	4.37232	1.35173e-05	5.26901e-05	1.65391
ARHGAP26	0.273316	1.31313	7.30397	5.51949e-13	5.97147e-12	18.1874
LRRN4CL	0.273193	0.78742	7.45257	1.91079e-13	2.15108e-12	19.2289
PLCG1	0.27319	3.21146	8.80223	5.43606e-18	8.39778e-17	29.5367
MBNL3	0.272625	1.10591	7.34567	4.10606e-13	4.4941e-12	18.4778
ATAD3A	0.27252	2.90352	6.09886	1.50002e-09	1.09635e-08	10.4511
ELTD1	0.272356	3.05734	5.71195	1.45393e-08	9.13314e-08	8.24139
SLC10A3	0.272346	3.89695	8.73114	9.78783e-18	1.49564e-16	28.9564
AP5Z1	0.272286	2.55232	8.51137	5.87651e-17	8.61888e-16	27.1885
SRF	0.272067	4.04675	7.96256	4.35886e-15	5.67515e-14	22.9461
IL10	0.271981	0.455143	15.1599	4.3412e-47	1.66163e-45	96.0056
MBNL1	0.271919	3.75394	8.38644	1.60023e-16	2.28743e-15	26.2009
SNX8	0.271799	2.8401	8.13716	1.13731e-15	1.53658e-14	24.2688
LSM7	0.271795	4.13748	6.13629	1.19569e-09	8.854e-09	10.6721
ALYREF	0.271373	5.1723	5.65111	2.05319e-08	1.2624e-07	7.90631
PQLC1	0.271262	3.12689	7.4145	2.51184e-13	2.80529e-12	18.9603
ADRM1	0.271113	5.38694	6.38333	2.59708e-10	2.10155e-09	12.1617
TMEM100	0.271023	0.638138	6.64451	4.87904e-11	4.2859e-10	13.7957
CDT1	0.270937	2.39175	4.65718	3.61677e-06	1.57416e-05	2.91458
FGFBP1	0.270909	0.506886	4.30873	1.79624e-05	6.86591e-05	1.38292
ISM1	0.270777	2.06248	4.47612	8.4323e-06	3.41379e-05	2.10441
LRIG3	0.27064	1.924	5.66997	1.84551e-08	1.14363e-07	8.00982
ATP11C	0.270229	2.12055	7.35662	3.79833e-13	4.17118e-12	18.5543
AXL	0.269849	3.47547	5.81316	8.12895e-09	5.31293e-08	8.80631
SCARA3	0.269809	3.34372	4.23721	2.46216e-05	9.17816e-05	1.08277
KYNU	0.269763	0.785637	5.30636	1.36422e-07	7.4533e-07	6.07139
CCDC107	0.269759	1.87828	7.19574	1.18123e-12	1.23524e-11	17.4408
BHMT2	0.269652	0.957025	7.19421	1.19394e-12	1.24721e-11	17.4303
NFATC1	0.26965	1.73237	7.14575	1.6731e-12	1.724e-11	17.0993
RASGRP3	0.269525	1.21416	10.0378	1.05869e-22	2.03004e-21	40.2563
ABCD1	0.269477	2.71082	6.29591	4.48536e-10	3.52112e-09	11.6283
CYLD	0.269303	2.46225	8.42696	1.15785e-16	1.67083e-15	26.5199
SH3BP5	0.269029	1.90918	6.66151	4.36708e-11	3.85508e-10	13.9041
S100A6	0.268961	8.15965	3.53981	0.000417977	0.00121432	-1.58843
PDPN	0.268679	2.64399	4.71363	2.76107e-06	1.22499e-05	3.17346
CSGALNACT1	0.268611	1.5938	6.88831	9.7165e-12	9.20382e-11	15.3751
CLIC5	0.268591	0.707098	9.42279	2.71018e-20	4.67394e-19	34.7722
PPP1R14B	0.268436	5.29623	5.15027	3.10546e-07	1.60711e-06	5.2766
GOLGA8A	0.268302	1.42716	5.06489	4.82547e-07	2.4259e-06	4.85137
PPM1F	0.268191	2.05595	9.17194	2.39522e-19	3.94112e-18	32.6192
MAP3K6	0.26816	2.96578	6.61187	6.03225e-11	5.22671e-10	13.5882
CHST7	0.267674	1.14222	11.6625	1.2234e-29	2.94453e-28	56.0841
SLC25A28	0.267546	4.09717	8.92238	1.99399e-18	3.15707e-17	30.5265
PTK7	0.267462	3.94168	4.36549	1.39389e-05	5.42045e-05	1.62462
NT5DC2	0.267375	3.38294	4.89546	1.1349e-06	5.36223e-06	4.02764
TAF4B	0.267328	1.28031	6.26437	5.45359e-10	4.23733e-09	11.4376
ALDH16A1	0.266987	3.01896	6.26141	5.55437e-10	4.30885e-09	11.4197
H2AFX	0.266785	4.53879	5.14051	3.2671e-07	1.68105e-06	5.22762
BAX	0.266608	4.06632	7.3163	5.05807e-13	5.4964e-12	18.2731
FBXW5	0.266391	4.67287	7.32101	4.89182e-13	5.32161e-12	18.3059
PDE9A	0.266374	1.20721	5.45204	6.20778e-08	3.5572e-07	6.83347
HCAR2	0.266266	0.751657	7.67915	3.65865e-14	4.39216e-13	20.8533
CLASRP	0.266082	2.76941	6.8874	9.77594e-12	9.25568e-11	15.3692
ARHGAP23	0.265818	1.98003	6.77822	2.02636e-11	1.85525e-10	14.6554
ANTXR2	0.265754	2.14245	7.0616	2.99191e-12	2.9983e-11	16.5294
MRC2	0.265729	4.26386	4.27232	2.11021e-05	7.96106e-05	1.22954
GIMAP5	0.265702	0.289373	18.9311	5.52391e-69	3.39213e-67	146.193
MMD	0.26566	2.64097	5.81273	8.14923e-09	5.32441e-08	8.80389
PRKAR1B	0.265654	2.29337	6.22607	6.90699e-10	5.29768e-09	11.2071
KLK14	0.265635	0.830717	3.41077	0.000672479	0.00187257	-2.03148
HPDL	0.26556	0.919453	4.45178	9.42746e-06	3.78327e-05	1.99783
NLRC4	0.265545	0.776999	14.2757	2.20067e-42	7.27846e-41	85.2319
TFPI	0.26553	1.25943	6.01124	2.53794e-09	1.78735e-08	9.93885
PSME1	0.265493	6.76218	6.60177	6.44033e-11	5.57539e-10	13.5242
ASRGL1	0.265076	1.35256	4.39455	1.22281e-05	4.80736e-05	1.74952
PSAP	0.265031	9.00575	7.99281	3.45978e-15	4.54056e-14	23.1734
ZFP36L1	0.264918	6.15407	5.28749	1.50857e-07	8.20553e-07	5.97413
TMCC3	0.264806	1.44652	6.76597	2.19769e-11	2.00281e-10	14.576
VSNL1	0.264569	1.04572	5.07462	4.59046e-07	2.31662e-06	4.89952
AQP7	0.264477	0.580744	5.85976	6.20076e-09	4.12241e-08	9.06956
MERTK	0.264475	1.65274	7.59762	6.66467e-14	7.79205e-13	20.2638
PRRX1	0.264463	3.5736	4.25517	2.27568e-05	8.53305e-05	1.15769
CCDC88A	0.264427	1.49545	6.71282	3.12034e-11	2.79837e-10	14.233
ESRRA	0.26433	3.28212	6.5022	1.22231e-10	1.0301e-09	12.8978
BICC1	0.264077	1.84987	5.61017	2.58519e-08	1.56701e-07	7.68272
TROAP	0.26407	2.02764	4.80453	1.77694e-06	8.13258e-06	3.5966
CETP	0.263948	0.741102	10.7005	1.96576e-25	4.12664e-24	46.4832
VOPP1	0.263671	3.44394	7.49332	1.42386e-13	1.62144e-12	19.5179
GALNT12	0.26356	0.838741	6.70569	3.27009e-11	2.92734e-10	14.1871
RARB	0.263552	1.48243	5.93861	3.90483e-09	2.66866e-08	9.51944
RHOU	0.263468	2.46226	4.45705	9.20271e-06	3.69834e-05	2.02088
DES	0.263344	0.762459	3.99925	6.80003e-05	0.000232551	0.119036
SEMA4A	0.263051	2.80146	6.06558	1.83309e-09	1.31923e-08	10.2557
IRF6	-0.26307	5.04995	-5.16754	2.83844e-07	1.47902e-06	5.36339
CBR4	-0.263246	2.69797	-7.25293	7.91132e-13	8.39333e-12	17.8341
P4HA1	-0.263327	4.70197	-5.72113	1.37973e-08	8.70593e-08	8.29226
MB	-0.263401	3.43635	-3.84511	0.000127753	0.000411413	-0.476362
ACACA	-0.263748	3.24705	-5.71625	1.41872e-08	8.93189e-08	8.2652
GRHL2	-0.263755	4.04204	-6.97677	5.34263e-12	5.23169e-11	15.9611
BZW1	-0.264224	4.50358	-7.17458	1.36911e-12	1.42042e-11	17.296
QDPR	-0.264299	4.24081	-3.72992	0.000201802	0.000624673	-0.906488
FBXO36	-0.264465	1.6365	-6.82336	1.50094e-11	1.39296e-10	14.9493
SLC46A1	-0.264482	1.50873	-7.34981	3.98698e-13	4.37104e-12	18.5067
ANKRD50	-0.264501	3.20436	-4.82377	1.61713e-06	7.45657e-06	3.68716
SSFA2	-0.265012	3.63168	-3.7707	0.000171882	0.000539857	-0.75567
BRINP2	-0.265835	0.696106	-3.79517	0.000155987	0.000494663	-0.664392
BAG4	-0.265856	3.01445	-5.01237	6.30768e-07	3.11622e-06	4.59317
MAGI2	-0.265964	0.996632	-6.22225	7.07126e-10	5.41736e-09	11.1842
CYP4B1	-0.2661	2.13247	-2.62784	0.00871824	0.0188788	-4.3731
CLDN12	-0.266367	3.0477	-6.81665	1.56968e-11	1.45265e-10	14.9054
LAMA3	-0.266773	1.83809	-3.85626	0.000122146	0.000395881	-0.43407
FAAH	-0.26696	3.61384	-4.77962	2.00651e-06	9.11134e-06	3.47989
ARSD	-0.267158	4.09413	-5.61975	2.44983e-08	1.48954e-07	7.7349
GLUL	-0.267335	6.87427	-4.51665	6.99485e-06	2.88216e-05	2.28307
ZNF844	-0.267339	2.23275	-6.47433	1.46012e-10	1.21648e-09	12.7241
DCLK1	-0.267959	1.56156	-3.89891	0.000102765	0.000338223	-0.271124
CSNK1G3	-0.268335	3.12009	-8.07834	1.79332e-15	2.40312e-14	23.8204
P4HTM	-0.268677	2.74314	-5.37585	9.39287e-08	5.25404e-07	6.43247
GRP	-0.268733	2.16247	-3.16441	0.00159868	0.00410596	-2.83259
NEURL1	-0.269232	1.39474	-3.50693	0.0004725	0.00135653	-1.70286
PIFO	-0.269598	1.52174	-4.96788	7.89908e-07	3.84556e-06	4.37645
BCAM	-0.269828	5.78389	-3.3803	0.00075073	0.00206624	-2.13373
CGN	-0.270044	3.67847	-4.51548	7.03264e-06	2.89591e-05	2.27791
ELMOD2	-0.270347	2.9996	-8.42212	1.20358e-16	1.73428e-15	26.4817
EPB41L5	-0.270398	2.48258	-6.94767	6.50919e-12	6.32065e-11	15.7676
DNAL1	-0.270713	1.82222	-8.50617	6.12859e-17	8.96858e-16	27.1471
FAM73A	-0.270859	2.13162	-7.46128	1.79455e-13	2.02593e-12	19.2906
PTP4A2	-0.271185	5.70462	-6.66712	4.21012e-11	3.72486e-10	13.9399
ERI2	-0.272053	2.16757	-7.95741	4.53334e-15	5.8829e-14	22.9074
CLGN	-0.272886	2.18762	-3.04792	0.00236202	0.00582967	-3.1909
RAD50	-0.273049	3.28497	-7.46004	1.81065e-13	2.04068e-12	19.2818
PSD3	-0.273451	1.98761	-3.69499	0.000231259	0.000706645	-1.0344
AP1AR	-0.273671	3.53429	-7.08724	2.50791e-12	2.53258e-11	16.7024
NME5	-0.273723	1.46087	-4.74886	2.32964e-06	1.04749e-05	3.33652
FAM110B	-0.273727	2.44123	-4.49348	7.78501e-06	3.17062e-05	2.18074
HSPA1A	-0.273793	5.46802	-4.57217	5.40168e-06	2.28151e-05	2.53035
UNC119B	-0.27403	2.99638	-6.42829	1.95565e-10	1.60357e-09	12.4387
SLC22A5	-0.27445	1.83719	-7.16168	1.4978e-12	1.54852e-11	17.2079
SEZ6L	-0.274539	0.518593	-4.44276	9.82357e-06	3.93502e-05	1.95852
SPR	-0.274636	5.04997	-5.44229	6.54771e-08	3.73895e-07	6.78183
FRK	-0.274785	1.72077	-5.85042	6.54763e-09	4.33547e-08	9.01663
HIGD1A	-0.275853	4.85505	-6.20173	8.02048e-10	6.09248e-09	11.0613
ZBED6	-0.276536	1.5996	-4.85419	1.3923e-06	6.48667e-06	3.83105
CDON	-0.2769	1.67207	-5.77567	1.0093e-08	6.50384e-08	8.59599
DNAJA4	-0.277112	3.4844	-4.91904	1.00909e-06	4.81744e-06	4.1407
TCTN1	-0.277531	2.39083	-7.98986	3.5388e-15	4.63809e-14	23.1512
WFS1	-0.277746	4.34749	-5.32769	1.21714e-07	6.68867e-07	6.18173
RBM47	-0.277759	4.00965	-5.93295	4.03732e-09	2.75376e-08	9.48697
LZTFL1	-0.278062	2.4458	-7.77677	1.77135e-14	2.18778e-13	21.5666
CHGB	-0.278275	0.411985	-3.09791	0.00200075	0.0050183	-3.03876
RNF141	-0.278416	3.1945	-7.26885	7.07296e-13	7.55676e-12	17.944
KTN1	-0.278974	4.11595	-7.42997	2.24786e-13	2.51903e-12	19.0694
GSTCD	-0.279033	2.03219	-6.948	6.49439e-12	6.3125e-11	15.7698
PHKA1	-0.279074	2.40849	-7.67334	3.81922e-14	4.57378e-13	20.8111
GALNT5	-0.279552	1.46704	-3.99683	6.86864e-05	0.000234653	0.10954
LNX2	-0.279603	2.89936	-7.2039	1.11576e-12	1.16927e-11	17.4967
ARHGAP35	-0.279899	4.00178	-6.62441	5.56071e-11	4.83301e-10	13.6678
DHX40	-0.281342	3.6752	-6.78979	1.87661e-11	1.72375e-10	14.7306
PCDH1	-0.281559	3.99626	-5.76057	1.10081e-08	7.04976e-08	8.51165
FBP1	-0.281672	5.21337	-3.0951	0.00201962	0.00506176	-3.04738
SEC14L2	-0.281765	2.9906	-3.08286	0.00210379	0.00525334	-3.08483
HOOK1	-0.281916	2.93067	-6.48262	1.38504e-10	1.15735e-09	12.7757
INPP5J	-0.281968	2.54152	-3.65471	0.000270226	0.000813485	-1.18042
ZNF281	-0.282177	3.49388	-6.20318	7.94974e-10	6.04106e-09	11.07
PAWR	-0.282188	2.85273	-7.53605	1.04444e-13	1.20398e-12	19.8223
KLHL11	-0.282564	1.26754	-6.61128	6.05535e-11	5.24442e-10	13.5844
CAPN9	-0.282902	1.582	-4.04532	5.60817e-05	0.000194936	0.30144
SPP1	-0.282942	5.96495	-2.657	0.00800377	0.0174931	-4.29663
GSTO2	-0.283296	1.78417	-6.86942	1.10306e-11	1.03738e-10	15.2509
DSTN	-0.283316	7.01787	-8.22786	5.60415e-16	7.73593e-15	24.9659
RELL1	-0.283634	2.28987	-5.15623	3.01075e-07	1.56302e-06	5.30649
ZMYND10	-0.283636	1.86416	-4.08678	4.70785e-05	0.00016631	0.467252
SPINK4	-0.283771	0.542031	-5.61976	2.44975e-08	1.48954e-07	7.73493
EIF3H	-0.284364	5.76391	-6.41103	2.18117e-10	1.7796e-09	12.3321
BTRC	-0.284377	2.96839	-6.68095	3.84589e-11	3.41334e-10	14.0284
BAG1	-0.28466	3.68638	-5.98729	2.92681e-09	2.04079e-08	9.80005
MOAP1	-0.285979	4.04883	-7.54564	9.74009e-14	1.1274e-12	19.8909
CTNND2	-0.286271	1.40498	-4.37281	1.34876e-05	5.25897e-05	1.656
PTK6	-0.286429	2.79966	-4.4958	7.70207e-06	3.14204e-05	2.19098
ASB13	-0.28646	4.52216	-5.2603	1.74294e-07	9.37176e-07	5.83452
WNT3	-0.286792	1.27758	-6.53285	1.0044e-10	8.53759e-10	13.0897
THPO	-0.286981	0.994646	-5.17334	2.75381e-07	1.43834e-06	5.39262
SALL2	-0.287082	2.33123	-5.11926	3.64742e-07	1.86457e-06	5.12135
LPPR3	-0.287684	1.45528	-3.66389	0.00026084	0.000787755	-1.14728
PRRT3	-0.287717	2.24777	-5.01196	6.32069e-07	3.12108e-06	4.59119
CCDC176	-0.288022	2.09958	-6.22682	6.8754e-10	5.27962e-09	11.2116
MAST4	-0.288298	2.19453	-5.16565	2.86646e-07	1.49165e-06	5.35391
ZNF587	-0.288536	2.70787	-5.53973	3.82972e-08	2.26633e-07	7.30156
DYNLRB2	-0.288553	1.0978	-6.87015	1.09766e-11	1.0328e-10	15.2557
KIF12	-0.28862	3.15722	-2.83141	0.00472292	0.0108595	-3.82174
TMEM144	-0.28973	1.87168	-6.80311	1.71765e-11	1.58513e-10	14.8172
DDAH1	-0.290386	3.65591	-6.54892	9.05894e-11	7.7303e-10	13.1906
RBM24	-0.290994	1.3125	-3.41799	0.000655087	0.00182879	-2.00712
SYNPO2L	-0.291368	0.433886	-4.95447	8.45e-07	4.08551e-06	4.31153
TTC30A	-0.291494	2.16	-7.39682	2.85081e-13	3.16771e-12	18.836
CCDC125	-0.29167	2.44499	-6.76643	2.19093e-11	1.99758e-10	14.579
FRS2	-0.291971	3.2238	-5.17031	2.79771e-07	1.45973e-06	5.37735
LRRC46	-0.292112	1.42518	-5.76373	1.08103e-08	6.92983e-08	8.52927
YIPF6	-0.292447	3.41217	-9.88383	4.35836e-22	8.1743e-21	38.8561
CPE	-0.292455	4.84365	-3.97434	7.54053e-05	0.000255655	0.0212794
SMOC2	-0.292517	4.22745	-3.71518	0.000213774	0.000658977	-0.960607
ABHD17C	-0.292727	3.18405	-6.11804	1.33568e-09	9.83159e-09	10.5641
SUCO	-0.292883	3.92681	-6.85976	1.17687e-11	1.10206e-10	15.1875
SAMD15	-0.292959	1.16861	-7.23096	9.23161e-13	9.74684e-12	17.6827
SPOPL	-0.293124	3.51369	-5.97271	3.19159e-09	2.21601e-08	9.71575
LDLRAD4	-0.29332	2.54375	-5.6192	2.45744e-08	1.49371e-07	7.73189
MBOAT2	-0.29432	3.25762	-5.41159	7.73941e-08	4.38389e-07	6.61991
RHOBTB3	-0.294607	3.00503	-4.19135	3.00659e-05	0.000110037	0.892859
TMC5	-0.295221	2.53609	-2.9415	0.00333807	0.00796321	-3.50669
ST6GALNAC2	-0.295654	2.83809	-4.24154	2.41596e-05	9.0213e-05	1.10079
C6orf141	-0.29603	1.90477	-3.50965	0.000467748	0.00134386	-1.69343
NXPH3	-0.296252	1.26807	-5.17763	2.69269e-07	1.40903e-06	5.41429
TMBIM6	-0.296503	7.54039	-8.58658	3.19593e-17	4.74384e-16	27.7891
RRM2B	-0.296635	3.32622	-6.55343	8.79952e-11	7.52521e-10	13.219
APH1B	-0.297085	2.38053	-6.59333	6.80205e-11	5.87564e-10	13.4707
DYNLT3	-0.297271	3.79578	-7.96121	4.40374e-15	5.71848e-14	22.936
PHYHD1	-0.2973	2.55985	-3.28888	0.00103929	0.00277896	-2.43519
ARL3	-0.297532	3.51681	-7.67382	3.80547e-14	4.56009e-13	20.8146
CPNE3	-0.297847	4.90366	-6.47964	1.41153e-10	1.17849e-09	12.7572
CYP4X1	-0.298101	3.23331	-2.34127	0.0194046	0.0381893	-5.08046
COL10A1	-0.298453	4.61321	-2.79801	0.00523607	0.0119198	-3.915
ASCL1	-0.298657	0.608043	-3.75187	0.000185132	0.000577332	-0.82548
MAP7	-0.298818	3.6847	-6.8055	1.69054e-11	1.56084e-10	14.8328
FKBP4	-0.299522	6.18101	-6.19309	8.4567e-10	6.40901e-09	11.0097
C17orf58	-0.300862	4.0764	-5.24177	1.92245e-07	1.02921e-06	5.73978
KIF13B	-0.300956	2.78893	-4.71454	2.74899e-06	1.22018e-05	3.17767
PLEKHF2	-0.301245	4.72992	-5.18981	2.5265e-07	1.32665e-06	5.47581
IGFBP2	-0.301683	4.45413	-3.39313	0.000716816	0.00198203	-2.0908
SYT9	-0.301935	1.18062	-4.25997	2.22815e-05	8.36914e-05	1.17778
BEX1	-0.302215	1.46525	-2.2693	0.0234524	0.0452386	-5.24543
DENND1B	-0.302385	2.13828	-5.31896	1.27538e-07	6.99507e-07	6.13652
[truncated: 380 more rows]
