# Supplementary material for: Prognostic model based on six PD-1 expression and immune infiltration-associated genes predicts survival in breast cancer
Source: Breast Cancer. 2022 Mar 1;29(4):666–76. doi: 10.1007/s12282-022-01344-2 (PMC9226094; doi:10.1007/s12282-022-01344-2)
Supplement: Supplementary file 3 — Supplementary file3 List of differentially expressed genes between the high- and low-immune infiltration groups (XLSX 50 KB) [file 12282_2022_1344_MOESM3_ESM.xlsx]

## Sheet: Sheet1
	logFC	AveExpr	t	P.Value	adj.P.Val	B
CXCL9	3.04022	3.96845	22.1485	1.77e-89	1.08e-87	193.186
CXCL13	2.72345	2.78968	17.0247	1.41e-57	4.79e-56	119.987
CCL19	2.55319	3.38631	16.9936	2.14e-57	7.25e-56	119.573
CD79A	2.54386	2.17344	23.2906	4.82e-97	3.6e-95	210.555
LYZ	2.50614	5.49135	22.0007	1.65e-88	9.9e-87	190.961
IGLL5	2.45402	2.9785	17.2754	4.87e-59	1.68e-57	123.342
FDCSP	2.41215	2.47634	11.3775	2.3e-28	4.55e-27	53.1039
CXCL10	2.34879	4.4314	18.5278	1.61e-66	6.42e-65	140.498
CCL5	2.33045	4.18035	23.5833	5.29e-99	4.21e-97	215.053
IL2RG	2.29871	3.02447	28.6942	4e-134	1.16e-131	295.699
CD52	2.2812	3.94696	24.7224	1.08e-106	1.04e-104	232.709
IGJ	2.27783	5.31231	13.0105	5.51e-36	1.29e-34	70.5261
CD2	2.25923	2.87557	26.171	1.32e-116	1.77e-114	255.469
NKG7	2.22709	2.52507	26.0412	1.03e-115	1.32e-113	253.419
CD3D	2.21893	2.43302	26.7828	7.92e-121	1.22e-118	265.166
IDO1	2.20991	1.65054	23.4331	5.37e-98	4.15e-96	212.742
UBD	2.20229	2.21584	19.5165	1.32e-72	5.89e-71	154.467
LTB	2.18472	2.13116	23.4716	2.96e-98	2.3e-96	213.335
CD3E	2.17183	2.35306	26.9523	5.32e-122	8.46e-120	267.859
GZMA	2.09033	2.51875	25.2668	2.11e-110	2.29e-108	241.226
S100A9	2.07374	5.02298	9.97706	1.85e-22	3.08e-21	39.6294
PTGDS	2.06385	2.59682	19.9899	1.42e-75	6.58e-74	161.277
PLA2G2D	2.04916	0.997621	28.9593	5.6e-136	1.88e-133	299.958
GZMB	2.01017	1.3522	26.2799	2.35e-117	3.22e-115	257.191
ADAMDEC1	2.00481	1.65283	23.7918	2.11e-100	1.75e-98	218.267
CXCL11	2.00059	2.30863	19.2332	7.57e-71	3.24e-69	150.429
GBP5	1.97369	1.58997	25.5545	2.27e-112	2.59e-110	245.745
SLAMF7	1.95807	1.89363	27.5995	1.72e-126	3.32e-124	278.173
GZMK	1.94955	1.73518	24.5264	2.31e-105	2.14e-103	229.655
CD27	1.93686	1.87318	27.2697	3.35e-124	5.96e-122	272.912
SELL	1.93017	2.39164	23.1909	2.23e-96	1.63e-94	209.027
S100A8	1.92607	2.72533	10.4608	1.98e-24	3.55e-23	44.1222
PTPRC	1.89335	2.52339	25.9077	8.56e-115	1.05e-112	251.31
CCL18	1.86424	1.72996	16.8916	8.37e-57	2.78e-55	118.216
CST7	1.85082	2.51579	25.1496	1.33e-109	1.4e-107	239.39
IL7R	1.84667	1.93158	23.3833	1.16e-97	8.77e-96	211.977
CD53	1.845	4.09636	29.2288	7.28e-138	3.12e-135	304.29
CD48	1.8356	2.24452	28.9592	5.61e-136	1.88e-133	299.955
HLA-DQA1	1.8115	4.04339	22.1886	9.66e-90	5.93e-88	193.791
SPOCK2	1.81099	2.16907	25.3839	3.34e-111	3.7e-109	243.065
PLEK	1.80713	2.95228	28.614	1.46e-133	4.04e-131	294.412
CXCR3	1.80669	1.49808	29.4898	1.08e-139	5.31e-137	308.49
LCK	1.79953	1.66107	28.5294	5.67e-133	1.47e-130	293.055
C1QA	1.78831	5.91657	24.0087	7.31e-102	6.16e-100	221.618
SLAMF6	1.78453	1.31725	30.6776	4.94e-148	5.44e-145	327.64
SLAMF8	1.77543	2.3885	27.7697	1.12e-127	2.26e-125	280.891
HLA-DRA	1.76606	8.77894	23.0958	9.59e-96	6.92e-94	207.572
HLA-DQA2	1.76452	3.51509	14.2352	3.58e-42	9.31e-41	84.689
MS4A1	1.76449	0.885201	23.6783	1.22e-99	9.82e-98	216.516
CCR7	1.76304	1.53684	24.405	1.54e-104	1.41e-102	227.765
CORO1A	1.76223	3.19013	26.1438	2.04e-116	2.69e-114	255.039
HLA-DRB5	1.74913	6.10267	17.1997	1.35e-58	4.63e-57	122.327
SASH3	1.74439	2.70219	30.1561	2.28e-144	1.73e-141	319.225
C1QB	1.74291	5.84554	23.2304	1.21e-96	8.96e-95	209.633
GBP1	1.72739	3.56885	19.5184	1.28e-72	5.74e-71	154.494
CD5	1.71413	1.49062	28.7069	3.26e-134	9.6e-132	295.904
CD8A	1.71112	1.88613	24.5883	8.79e-106	8.29e-104	230.619
CTSS	1.71052	4.29666	25.6661	3.9e-113	4.47e-111	247.502
PRF1	1.70963	1.4617	29.3648	8.1e-139	3.89e-136	306.479
IL2RB	1.7056	2.03496	23.0184	3.14e-95	2.24e-93	206.389
FAM26F	1.70477	2.35084	24.5265	2.31e-105	2.14e-103	229.656
EVI2B	1.70069	2.93807	27.5658	2.95e-126	5.58e-124	277.634
SIT1	1.69528	1.30012	30.1955	1.21e-144	1.03e-141	319.861
SRGN	1.68655	5.3989	25.3106	1.06e-110	1.16e-108	241.914
BCL2A1	1.67837	1.84199	21.6508	3.19e-86	1.81e-84	185.714
CYBB	1.67659	3.51322	22.4196	2.91e-91	1.88e-89	197.282
ITGB2	1.67588	3.59428	25.6787	3.2e-113	3.69e-111	247.7
HLA-DQB1	1.67106	4.4347	19.1126	4.21e-70	1.78e-68	148.718
CD79B	1.6667	1.52658	23.1863	2.39e-96	1.75e-94	208.956
GBP4	1.66453	2.82363	20.1034	2.72e-76	1.29e-74	162.919
RAC2	1.66097	3.74592	25.2145	4.8e-110	5.11e-108	240.407
HCST	1.65885	2.43159	25.0103	1.19e-108	1.19e-106	237.208
HLA-DPB1	1.65372	6.06355	22.2626	3.15e-90	1.98e-88	194.907
HLA-DPA1	1.64443	5.33184	20.6386	1.08e-79	5.45e-78	170.725
HLA-DRB1	1.64417	7.88872	21.2471	1.33e-83	7.15e-82	179.702
CTSW	1.64181	1.61984	24.2222	2.65e-103	2.32e-101	224.927
RARRES1	1.63757	3.19782	12.0389	2.33e-31	4.93e-30	59.9477
CD74	1.63179	8.93388	21.616	5.37e-86	3.03e-84	185.194
CCR5	1.62806	1.85883	28.2263	7.4e-131	1.76e-128	288.197
CD37	1.62791	2.38056	29.1459	2.77e-137	1.07e-134	302.957
LAMP3	1.61973	1.65198	18.9333	5.35e-69	2.22e-67	146.185
DOK2	1.60504	1.78514	30.0342	1.64e-143	1.07e-140	317.26
CD4	1.59796	3.68593	26.9172	9.31e-122	1.47e-119	267.301
IL4I1	1.58881	2.08185	22.2074	7.27e-90	4.48e-88	194.075
C1QC	1.58149	6.02211	22.6496	8.8e-93	5.9e-91	200.771
C3	1.57952	5.50303	16.2189	5.9e-53	1.86e-51	109.395
CYTIP	1.57682	1.927	24.6944	1.67e-106	1.6e-104	232.272
FERMT3	1.57528	2.92243	28.4325	2.69e-132	6.72e-130	291.502
CD7	1.57397	1.30242	27.1138	4.05e-123	6.7e-121	270.429
MMP9	1.5678	4.47485	11.475	8.49e-29	1.7e-27	54.0941
CCL21	1.56768	2.67714	10.9854	1.19e-26	2.27e-25	49.1893
IL10RA	1.5598	2.09863	29.8176	5.42e-142	3.05e-139	313.769
MZB1	1.55703	2.79335	13.9658	8.86e-41	2.24e-39	81.4982
MPEG1	1.55349	2.92993	23.9792	1.16e-101	9.69e-100	221.162
HCLS1	1.54786	3.00852	28.0923	6.37e-130	1.43e-127	286.051
CHI3L1	1.546	3.51291	10.3195	7.6e-24	1.33e-22	42.7924
HLA-DOA	1.54492	2.86613	22.9028	1.84e-94	1.3e-92	204.625
FYB	1.54393	2.21688	26.0269	1.3e-115	1.64e-113	253.192
CD163	1.54194	2.8517	20.6814	5.77e-80	2.93e-78	171.352
HLA-DMB	1.54109	3.14374	26.1375	2.25e-116	2.96e-114	254.94
GPR183	1.53641	2.61818	20.9835	6.66e-82	3.46e-80	175.799
LCP1	1.53572	4.79096	20.6681	7.01e-80	3.55e-78	171.157
IL32	1.53438	3.43481	18.3954	1.03e-65	4.04e-64	138.655
IRF8	1.52916	2.0009	26.9959	2.65e-122	4.32e-120	268.553
TNFRSF1B	1.52106	3.34647	27.1072	4.49e-123	7.38e-121	270.324
SH2D1A	1.51634	1.00709	29.2418	5.89e-138	2.58e-135	304.5
GIMAP7	1.51191	3.08179	21.9896	1.95e-88	1.17e-86	190.794
PSMB9	1.50739	3.33735	19.4556	3.15e-72	1.39e-70	153.597
WAS	1.502	2.32186	30.5522	3.76e-147	3.53e-144	325.617
HLA-DOB	1.5003	1.35428	23.1427	4.67e-96	3.38e-94	208.29
BIRC3	1.49832	2.1674	20.3279	1.03e-77	4.98e-76	166.182
FGL2	1.49491	2.8667	20.9897	6.07e-82	3.17e-80	175.891
GZMM	1.49188	1.17231	24.5373	1.95e-105	1.83e-103	229.825
HLA-DQB2	1.48852	2.82704	15.7649	2.07e-50	6.29e-49	103.562
HLA-DMA	1.48661	4.58884	23.7464	4.25e-100	3.45e-98	217.566
HLA-F	1.48077	3.66533	18.5408	1.34e-66	5.38e-65	140.679
GZMH	1.47418	1.41837	23.3398	2.26e-97	1.7e-95	211.31
CSF2RB	1.47086	1.84669	25.9124	7.95e-115	9.86e-113	251.384
LGALS2	1.46913	1.49979	22.0406	9.04e-89	5.44e-87	191.561
PTPN7	1.46687	1.26039	33.9755	3.08e-171	6.07e-167	380.927
LAPTM5	1.46483	5.85478	24.8865	8.27e-108	8.2e-106	235.271
GMFG	1.45731	3.19604	27.1474	2.37e-123	4.05e-121	270.964
CD6	1.45648	1.26554	29.223	7.98e-138	3.35e-135	304.197
CECR1	1.45547	3.29318	21.0469	2.6e-82	1.36e-80	176.736
SIRPG	1.44501	0.896488	31.2862	2.59e-152	4.65e-149	337.469
TMC8	1.44135	1.62628	28.1966	1.19e-130	2.73e-128	287.721
IKZF3	1.4378	1.27675	22.7317	2.52e-93	1.71e-91	202.018
CCL4	1.43745	1.85505	24.1618	6.78e-103	5.91e-101	223.989
TNFRSF17	1.43667	0.947671	21.883	9.74e-88	5.7e-86	189.192
FPR3	1.43432	3.23753	18.3247	2.75e-65	1.08e-63	137.673
CD247	1.43101	1.09884	29.7381	1.96e-141	1.01e-138	312.489
SELPLG	1.43091	3.42089	23.7514	3.94e-100	3.21e-98	217.642
JAK3	1.43052	1.46941	30.16	2.14e-144	1.73e-141	319.288
ARHGAP30	1.42415	2.62693	28.4819	1.22e-132	3.08e-130	292.294
POU2AF1	1.41619	0.862439	24.7863	3.97e-107	3.86e-105	233.706
S1PR4	1.41525	1.02135	29.1721	1.81e-137	7.15e-135	303.379
ITGAL	1.41387	2.26993	22.5311	5.35e-92	3.54e-90	198.971
TAP1	1.41314	4.58614	17.325	2.49e-59	8.73e-58	124.01
VCAM1	1.40982	2.53898	20.2981	1.59e-77	7.68e-76	165.749
TIGIT	1.40922	0.932125	29.9412	7.35e-143	4.26e-140	315.761
PIM2	1.40886	3.30786	22.7419	2.16e-93	1.47e-91	202.173
LAG3	1.40875	1.21125	22.8405	4.78e-94	3.33e-92	203.675
CD96	1.40834	1.09904	28.6267	1.19e-133	3.34e-131	294.617
MAP4K1	1.40797	1.46376	28.9032	1.38e-135	4.47e-133	299.057
GNLY	1.40475	1.16772	23.51	1.64e-98	1.29e-96	213.925
AIM2	1.39983	0.841062	27.7862	8.64e-128	1.75e-125	281.154
RUNX3	1.39173	2.07504	19.9353	3.13e-75	1.45e-73	160.487
C16orf54	1.38803	1.12801	28.2108	9.5e-131	2.23e-128	287.948
AOAH	1.38677	1.64748	28.2371	6.23e-131	1.5e-128	288.369
KLHDC7B	1.38361	1.66842	12.3759	6.2e-33	1.36e-31	63.5479
NCKAP1L	1.38289	1.93586	28.5911	2.1e-133	5.76e-131	294.045
LIMD2	1.38201	2.12904	21.1957	2.85e-83	1.53e-81	178.94
SPI1	1.37978	3.40432	23.5521	8.57e-99	6.79e-97	214.572
CLEC10A	1.37965	1.16713	21.2708	9.32e-84	5.06e-82	180.054
GIMAP4	1.37687	3.65546	24.3752	2.44e-104	2.2e-102	227.303
HLA-B	1.37401	8.70422	18.0116	2.11e-63	8.02e-62	133.35
IRF4	1.37099	0.863788	26.1696	1.35e-116	1.8e-114	255.448
PLA2G7	1.37059	2.03152	18.1798	2.06e-64	7.93e-63	135.668
NCF4	1.36286	2.34827	28.8425	3.67e-135	1.17e-132	298.082
CCL8	1.3583	1.68213	16.2635	3.3e-53	1.05e-51	109.973
CD3G	1.35781	0.941359	29.816	5.56e-142	3.05e-139	313.743
CCL2	1.35661	3.35076	15.977	1.36e-51	4.2e-50	106.274
LILRB4	1.354	1.99387	25.4433	1.31e-111	1.47e-109	243.997
BIN2	1.35339	1.69429	29.2864	2.87e-138	1.29e-135	305.216
GPSM3	1.35059	3.57379	23.5045	1.79e-98	1.4e-96	213.84
IKZF1	1.35035	1.36225	29.9858	3.58e-143	2.2e-140	316.48
CTSC	1.34739	2.99364	21.3546	2.68e-84	1.47e-82	181.298
CCR2	1.34613	1.09749	26.6641	5.24e-120	7.89e-118	263.282
SNX20	1.34231	1.16455	33.871	1.67e-170	1.65e-166	379.24
ARHGAP9	1.34064	1.33139	31.6991	3.22e-155	7.05e-152	344.142
LCP2	1.34034	2.12155	29.7618	1.33e-141	7.11e-139	312.87
TAGAP	1.33948	1.6091	26.3131	1.39e-117	1.93e-115	257.717
APOE	1.33766	6.5046	13.9839	7.15e-41	1.81e-39	81.7108
LTF	1.33758	4.96758	5.5611	3.4e-08	1.93e-07	7.33572
CCL13	1.33283	1.02405	18.5981	6.02e-67	2.43e-65	141.479
ZAP70	1.33157	0.906037	27.6592	6.6e-127	1.29e-124	279.126
CD8B	1.33141	1.18096	21.9132	6.17e-88	3.67e-86	189.646
AIF1	1.32954	3.91775	23.0819	1.19e-95	8.54e-94	207.359
FOLR2	1.32794	2.58101	16.9227	5.53e-57	1.85e-55	118.63
TYROBP	1.32465	5.48203	20.5588	3.5e-79	1.74e-77	169.555
CTLA4	1.32315	0.891292	28.9662	5.01e-136	1.76e-133	300.068
SEL1L3	1.32061	2.20384	18.8003	3.5e-68	1.44e-66	144.313
SAA1	1.31654	4.28463	7.56781	8.29e-14	8.72e-13	19.972
MMP7	1.31622	3.61703	8.1799	8.15e-16	9.97e-15	24.52
CD38	1.31563	0.731266	28.9256	9.63e-136	3.16e-133	299.417
APOC1	1.30989	5.09517	14.8668	1.65e-45	4.6e-44	92.3298
HAPLN3	1.30947	2.50948	13.7689	9.01e-40	2.23e-38	79.1922
RASAL3	1.30924	1.53424	28.0492	1.27e-129	2.76e-127	285.361
CD97	1.30815	2.74807	24.1227	1.24e-102	1.07e-100	223.384
CD40	1.30758	2.52567	24.8688	1.09e-107	1.08e-105	234.995
TNFSF13B	1.30433	2.22794	21.7562	6.56e-87	3.77e-85	187.291
PDCD1	1.3037	0.819315	28.7662	1.26e-134	3.81e-132	296.855
APOBEC3C	1.30154	3.23804	20.9349	1.37e-81	7.07e-80	175.082
SPIB	1.29651	0.621671	19.4315	4.45e-72	1.95e-70	153.252
SLA2	1.29467	0.939201	29.972	4.47e-143	2.67e-140	316.258
TBC1D10C	1.29132	1.24165	25.7998	4.72e-114	5.57e-112	249.609
FCER1G	1.29068	4.99617	21.2476	1.32e-83	7.12e-82	179.709
THEMIS2	1.28971	2.25757	24.1126	1.46e-102	1.25e-100	223.227
C1S	1.28809	5.39538	13.9344	1.28e-40	3.23e-39	81.129
MS4A6A	1.28601	2.77787	23.6544	1.76e-99	1.41e-97	216.148
SPN	1.28522	1.32112	28.589	2.17e-133	5.87e-131	294.012
VPREB3	1.28441	0.920737	19.6164	3.13e-73	1.42e-71	155.898
MNDA	1.28396	2.51275	22.3389	9.92e-91	6.33e-89	196.06
HLA-E	1.28345	7.36133	23.2803	5.64e-97	4.2e-95	210.397
CCR1	1.28073	2.36113	20.6395	1.07e-79	5.4e-78	170.738
EPSTI1	1.2804	2.22982	20.7581	1.86e-80	9.56e-79	172.478
ARHGAP25	1.27999	1.7685	30.6773	4.96e-148	5.44e-145	327.635
CD69	1.27939	1.41275	21.4132	1.12e-84	6.19e-83	182.17
SLA	1.2787	1.7378	27.1159	3.91e-123	6.53e-121	270.462
MS4A4A	1.27531	2.21984	23.2786	5.79e-97	4.29e-95	210.371
HLA-A	1.27329	8.0639	16.4169	4.44e-54	1.43e-52	111.97
CD19	1.27324	0.552305	25.012	1.15e-108	1.16e-106	237.235
HCK	1.27251	2.61566	22.3195	1.33e-90	8.46e-89	195.767
LBP	1.27182	1.27168	9.29726	8.11e-20	1.23e-18	33.6146
RNASE6	1.27067	3.55841	21.6846	1.92e-86	1.09e-84	186.219
SOCS1	1.26923	1.71318	20.6911	5e-80	2.55e-78	171.494
KLRB1	1.26817	1.22995	24.2712	1.24e-103	1.09e-101	225.687
CXCR6	1.2678	0.96208	30.0808	7.7e-144	5.42e-141	318.012
P2RY8	1.26207	1.26571	28.4289	2.85e-132	7.03e-130	291.444
APOL1	1.26117	4.45319	17.6508	2.98e-61	1.09e-59	128.417
TMEM176B	1.26015	4.89645	14.1158	1.49e-41	3.82e-40	83.2693
PLA2G2A	1.25835	1.69536	9.61978	4.73e-21	7.49e-20	36.424
CPVL	1.25252	2.65135	20.6337	1.16e-79	5.85e-78	170.652
ACAP1	1.25131	1.16104	27.7472	1.61e-127	3.21e-125	280.531
EBI3	1.25045	1.43908	25.158	1.17e-109	1.24e-107	239.52
P2RY10	1.24993	1.0729	21.3086	5.31e-84	2.9e-82	180.615
LPXN	1.24979	2.98924	25.7555	9.49e-114	1.11e-111	248.911
FOXP3	1.24879	1.56709	24.5318	2.12e-105	1.98e-103	229.739
PIK3CD	1.24845	1.83022	26.5668	2.46e-119	3.55e-117	261.738
CD86	1.24574	2.11966	25.4014	2.54e-111	2.82e-109	243.339
TNFAIP8L2	1.24461	2.18928	26.4964	7.56e-119	1.07e-116	260.62
COTL1	1.23732	4.05447	17.9965	2.59e-63	9.85e-62	133.143
S100A7	1.23672	2.05348	5.19991	2.4e-07	1.2e-06	5.44545
SAMSN1	1.23631	1.80949	26.992	2.82e-122	4.56e-120	268.491
EVI2A	1.23542	2.34502	24.0254	5.64e-102	4.77e-100	221.877
MARCO	1.22799	1.11583	12.5717	7.29e-34	1.63e-32	65.6737
PTAFR	1.22624	2.14096	23.4835	2.47e-98	1.92e-96	213.517
APBB1IP	1.22389	2.20527	24.8255	2.15e-107	2.1e-105	234.318
APOBEC3G	1.22363	1.67204	24.387	2.03e-104	1.85e-102	227.487
CARD11	1.22223	1.28754	27.9949	3.04e-129	6.44e-127	284.492
MRC1	1.22222	1.39706	18.2108	1.34e-64	5.19e-63	136.096
LAX1	1.22037	0.789172	25.7331	1.35e-113	1.57e-111	248.558
GPR171	1.21756	0.796131	27.6663	5.89e-127	1.16e-124	279.239
IL18BP	1.21572	1.94104	27.5133	6.82e-126	1.27e-123	276.797
TNFAIP3	1.21522	2.89246	18.9721	3.09e-69	1.29e-67	146.731
TCL1A	1.21167	0.46858	21.9864	2.05e-88	1.22e-86	190.746
ICOS	1.21097	0.735436	28.7679	1.22e-134	3.76e-132	296.883
LSP1	1.21018	3.52915	18.1813	2.01e-64	7.79e-63	135.688
IL2RA	1.20983	0.959061	23.508	1.69e-98	1.33e-96	213.893
CYTH4	1.20925	1.77174	28.6617	6.75e-134	1.93e-131	295.178
CCDC69	1.20824	2.19895	19.5471	8.47e-73	3.82e-71	154.905
SLAMF1	1.20805	0.720303	33.3736	5.27e-167	3.46e-163	371.207
HSD11B1	1.20684	1.22574	21.3248	4.17e-84	2.29e-82	180.855
DERL3	1.2045	2.22056	16.1413	1.62e-52	5.08e-51	108.391
B2M	1.2015	9.03872	19.4444	3.7e-72	1.63e-70	153.437
RASSF4	1.20066	1.86377	22.2103	6.96e-90	4.3e-88	194.118
CIITA	1.20058	1.37716	24.476	5.07e-105	4.67e-103	228.871
C1orf162	1.20011	2.45279	25.08	3.97e-109	4.06e-107	238.299
VAV1	1.19927	1.79071	25.1141	2.33e-109	2.43e-107	238.833
FGR	1.19759	1.74389	26.6678	4.94e-120	7.49e-118	263.34
LAIR1	1.19586	2.03315	27.4407	2.18e-125	4.01e-123	275.639
ACKR1	1.19395	2.64498	8.79165	5.93e-18	8.22e-17	29.3749
INPP5D	1.19395	1.89775	25.7999	4.71e-114	5.57e-112	249.61
DOCK2	1.19032	1.39603	28.4196	3.31e-132	8.07e-130	291.295
LST1	1.19016	2.1431	24.0317	5.12e-102	4.35e-100	221.974
WIPF1	1.18886	2.88173	22.6977	4.23e-93	2.87e-91	201.501
FMNL1	1.18702	2.20497	27.1514	2.22e-123	3.84e-121	271.028
CSF1R	1.18669	3.43812	18.5975	6.07e-67	2.45e-65	141.471
PRKCB	1.18417	0.786407	30.0588	1.1e-143	7.47e-141	317.657
C2	1.18271	2.20621	19.3566	1.3e-71	5.65e-70	152.184
CD14	1.1799	4.85582	17.3978	9.3e-60	3.33e-58	124.99
PIK3AP1	1.17775	2.09995	21.7052	1.41e-86	8.04e-85	186.527
SH2D2A	1.17683	1.28992	21.3686	2.17e-84	1.2e-82	181.506
C10orf54	1.17528	2.5991	22.0683	5.96e-89	3.6e-87	191.977
TRIM22	1.17269	3.15874	17.8259	2.71e-62	1.01e-60	130.804
NCF2	1.17125	2.57168	20.1863	8.15e-77	3.88e-75	164.123
IGSF6	1.17055	2.14077	23.0769	1.28e-95	9.19e-94	207.283
PSTPIP1	1.17054	0.989532	28.7352	2.07e-134	6.17e-132	296.359
NLRC5	1.16592	1.91641	21.4913	3.48e-85	1.95e-83	183.333
IL21R	1.16281	0.849786	32.1144	3.85e-158	1.08e-154	350.854
ITM2C	1.16185	4.2396	13.9438	1.15e-40	2.89e-39	81.2392
AMICA1	1.15959	0.938759	29.9863	3.55e-143	2.2e-140	316.488
TRPV2	1.15928	2.12608	26.3157	1.33e-117	1.86e-115	257.759
LGALS9	1.15358	3.25306	17.5548	1.1e-60	3.98e-59	127.114
ICAM1	1.15107	3.47735	14.42	3.87e-43	1.02e-41	86.9019
RGS1	1.15076	3.54467	12.0689	1.69e-31	3.58e-30	60.2659
CCR4	1.14935	1.02405	23.4227	6.3e-98	4.83e-96	212.583
RCSD1	1.14897	1.86019	22.1049	3.43e-89	2.08e-87	192.529
VSIG4	1.14693	2.7781	15.7234	3.52e-50	1.07e-48	103.033
IFI16	1.14535	3.88361	17.7536	7.31e-62	2.7e-60	129.817
XCL2	1.14438	0.806946	25.495	5.8e-112	6.53e-110	244.81
PDCD1LG2	1.14273	1.35817	25.9101	8.25e-115	1.02e-112	251.348
LY96	1.14035	3.25337	21.7772	4.78e-87	2.75e-85	187.606
FCGR3A	1.13911	4.48072	14.5702	6.25e-44	1.68e-42	88.7143
IRF1	1.13434	3.10212	20.0318	7.71e-76	3.62e-74	161.883
SLPI	1.13385	4.7558	5.9783	3.09e-09	2e-08	9.66767
BATF2	1.13295	1.51516	14.9388	6.78e-46	1.91e-44	93.2151
CD84	1.131	1.57638	22.2948	1.93e-90	1.22e-88	195.394
MYO1F	1.1296	1.7072	28.577	2.64e-133	7.03e-131	293.819
LILRB2	1.12957	1.26029	29.216	8.93e-138	3.67e-135	304.085
CYBA	1.12843	4.03212	13.7225	1.55e-39	3.83e-38	78.6519
ZNF683	1.1281	0.936263	21.7232	1.08e-86	6.15e-85	186.797
PPP1R16B	1.11915	1.28585	20.3818	4.69e-78	2.29e-76	166.968
SP140	1.11881	0.79016	32.4684	1.24e-160	4.07e-157	356.577
ITGAX	1.11854	1.91721	23.5854	5.12e-99	4.09e-97	215.085
CASP1	1.11752	2.4009	19.4721	2.49e-72	1.1e-70	153.832
ITK	1.11587	0.677084	29.4943	1e-139	5.07e-137	308.562
BTK	1.11323	1.51354	29.0946	6.33e-137	2.35e-134	302.132
MFNG	1.11259	2.00242	23.3968	9.39e-98	7.15e-96	212.185
CD40LG	1.11092	0.720105	27.4064	3.77e-125	6.88e-123	275.092
GBP2	1.10906	3.93676	16.2514	3.86e-53	1.23e-51	109.816
APOL3	1.1081	2.70775	18.2026	1.5e-64	5.8e-63	135.983
STAT1	1.107	5.67882	13.7802	7.89e-40	1.96e-38	79.324
CXCR4	1.10671	5.10379	14.9238	8.16e-46	2.29e-44	93.0305
2021-09-01	1.10489	1.5858	21.8809	1.01e-87	5.86e-86	189.16
AKNA	1.10261	2.03736	25.2156	4.71e-110	5.05e-108	240.425
C1R	1.1019	5.178	14.1463	1.04e-41	2.67e-40	83.6314
G0S2	1.10022	3.04329	8.7954	5.75e-18	7.97e-17	29.4056
FAM78A	1.09679	1.39543	31.7053	2.91e-155	7.05e-152	344.241
WARS	1.09673	4.43452	19.3128	2.43e-71	1.05e-69	151.561
FCRLA	1.09449	0.503508	25.2909	1.44e-110	1.57e-108	241.604
TRAF1	1.0943	1.69923	23.7615	3.37e-100	2.76e-98	217.799
TAP2	1.0937	2.51794	17.5712	8.83e-61	3.2e-59	127.336
ITM2A	1.09213	3.06351	12.1006	1.21e-31	2.56e-30	60.6019
SAMHD1	1.09137	4.37882	20.0035	1.16e-75	5.42e-74	161.474
SLC7A7	1.09107	2.15052	23.7425	4.52e-100	3.65e-98	217.505
TRAT1	1.09047	0.596651	28.0817	7.55e-130	1.67e-127	285.881
LYN	1.08996	2.53948	19.0533	9.78e-70	4.1e-68	147.879
DPT	1.08996	3.82161	9.54237	9.43e-21	1.48e-19	35.7423
IL18	1.08937	2.13727	18.0221	1.82e-63	6.95e-62	133.494
SIGLEC10	1.08733	1.53079	24.3758	2.42e-104	2.19e-102	227.312
C3AR1	1.08632	3.03609	18.5092	2.09e-66	8.29e-65	140.239
CARD16	1.08206	1.78683	20.2214	4.88e-77	2.33e-75	164.633
SAMD9L	1.08169	2.72955	14.3209	1.28e-42	3.35e-41	85.7131
PI3	1.07792	1.19676	7.54376	9.87e-14	1.03e-12	19.7997
RASSF5	1.07407	2.15397	19.5974	4.11e-73	1.86e-71	155.625
CLEC7A	1.07401	1.72369	16.7753	3.93e-56	1.29e-54	116.677
TYMP	1.07389	4.68822	13.2548	3.45e-37	8.21e-36	73.279
FAIM3	1.07182	2.58346	13.6975	2.08e-39	5.11e-38	78.3612
ETV7	1.07058	1.68809	15.7416	2.79e-50	8.46e-49	103.265
TRAF3IP3	1.07025	0.974972	25.7495	1.04e-113	1.22e-111	248.816
ETS1	1.07009	3.79865	16.9545	3.62e-57	1.21e-55	119.052
SERPINB9	1.06474	2.11419	20.8372	5.79e-81	2.98e-79	173.643
GIMAP6	1.06449	2.49819	19.0721	7.48e-70	3.15e-68	148.145
CR2	1.06332	0.469254	16.514	1.24e-54	4.03e-53	113.24
CLIC2	1.06201	2.26866	21.2514	1.24e-83	6.74e-82	179.766
FAM65B	1.05692	0.95174	22.7796	1.21e-93	8.36e-92	202.747
CD83	1.05601	2.99752	17.7443	8.3e-62	3.06e-60	129.691
HK3	1.05573	1.06051	20.1616	1.17e-76	5.54e-75	163.765
SLCO2B1	1.05562	2.31687	19.0148	1.69e-69	7.05e-68	147.334
ACSL5	1.05422	2.49014	15.3057	6.99e-48	2.03e-46	97.767
EOMES	1.05263	0.661596	26.2764	2.49e-117	3.38e-115	257.136
IL12RB1	1.05225	0.823052	32.5505	3.27e-161	1.29e-157	357.904
CMKLR1	1.05013	1.84714	21.38	1.83e-84	1.01e-82	181.677
SERPING1	1.049	6.07394	14.5003	1.46e-43	3.91e-42	87.869
MYO1G	1.04892	1.03952	29.0024	2.8e-136	1e-133	300.651
HAVCR2	1.04675	2.45619	21.5736	1.01e-85	5.71e-84	184.561
CHIT1	1.04508	0.870586	12.183	4.99e-32	1.07e-30	61.4779
UBASH3A	1.04498	0.649743	31.2882	2.51e-152	4.65e-149	337.502
CCL3	1.04319	1.94173	16.2826	2.57e-53	8.21e-52	110.221
TMEM176A	1.0431	3.327	11.7685	4.04e-30	8.32e-29	57.1146
GPR174	1.04291	0.64462	24.2949	8.54e-104	7.59e-102	226.055
CD72	1.0387	1.13713	27.8846	1.78e-128	3.7e-126	282.728
PYHIN1	1.03824	0.617765	30.6559	7.02e-148	7.28e-145	327.29
CD1C	1.03632	1.10078	15.9844	1.23e-51	3.82e-50	106.37
SLC15A3	1.03612	2.6253	19.0478	1.06e-69	4.42e-68	147.801
GLIPR2	1.03529	3.36569	13.7728	8.6e-40	2.13e-38	79.2379
IL15RA	1.03066	1.86162	21.4604	5.52e-85	3.08e-83	182.872
PLTP	1.0305	4.4812	13.7618	9.8e-40	2.42e-38	79.1088
CLEC4E	1.03004	0.679513	23.4117	7.47e-98	5.71e-96	212.413
LTA	1.0293	0.601645	30.1244	3.81e-144	2.78e-141	318.714
ALOX5AP	1.02789	3.33008	15.33	5.15e-48	1.51e-46	98.0713
CXorf21	1.02728	1.34727	25.0278	9.01e-109	9.15e-107	237.483
IFI44	1.02712	3.9095	10.2818	1.08e-23	1.88e-22	42.4397
IL16	1.02671	1.31298	25.1015	2.83e-109	2.92e-107	238.636
APOL6	1.02359	3.21044	15.2737	1.04e-47	3.02e-46	97.3669
LILRB1	1.02334	1.15305	29.1299	3.58e-137	1.36e-134	302.7
PARVG	1.02252	1.2133	28.9628	5.29e-136	1.83e-133	300.014
CSF2RA	1.0216	1.60832	21.8537	1.51e-87	8.78e-86	188.752
CLEC4A	1.02132	1.6212	24.9596	2.63e-108	2.62e-106	236.415
S100A4	1.01603	5.9257	12.924	1.46e-35	3.37e-34	69.56
DUSP2	1.01567	2.39904	14.7226	9.72e-45	2.66e-43	90.566
IFIT3	1.0112	4.19478	9.8857	4.28e-22	7e-21	38.8005
VAMP5	1.01087	4.41641	16.875	1.04e-56	3.46e-55	117.997
EMP3	1.00964	4.01099	17.5672	9.33e-61	3.37e-59	127.281
CELF2	1.00774	1.88205	18.5248	1.68e-66	6.68e-65	140.456
CD28	1.00748	0.826773	28.799	7.41e-135	2.32e-132	297.382
SIGLEC1	1.0066	1.72175	17.2004	1.34e-58	4.59e-57	122.335
ICAM3	1.00636	0.62725	30.8835	1.76e-149	2.48e-146	330.964
ABI3	1.00325	2.31217	23.1988	1.97e-96	1.45e-94	209.148
CCL4L1	1.00116	1.76563	15.1345	5.96e-47	1.71e-45	95.6346
KCNAB2	1.00009	1.58933	26.6375	8.01e-120	1.2e-117	262.858
CACNG4	-1.00152	3.97045	-6.65656	4.51e-11	3.63e-10	13.7932
ELOVL2	-1.00973	2.40319	-6.75188	2.41e-11	2e-10	14.4057
DNALI1	-1.01329	2.89715	-8.58001	3.37e-17	4.47e-16	27.6608
NAT1	-1.01399	4.03879	-5.41617	7.55e-08	4.08e-07	6.56281
IGF1R	-1.02217	3.7954	-9.53914	9.7e-21	1.52e-19	35.714
RIMS4	-1.02328	1.73754	-7.76224	1.97e-14	2.17e-13	21.3826
SLITRK6	-1.04002	2.44431	-6.07959	1.68e-09	1.13e-08	10.2576
CPB1	-1.04579	2.2628	-3.88232	0.000109931	0.0003535	-0.417688
MLPH	-1.04949	4.86905	-7.23303	9.1e-13	8.72e-12	17.6186
MYB	-1.04962	3.72905	-9.98911	1.66e-22	2.76e-21	39.7391
TBC1D9	-1.0514	5.62583	-7.50823	1.28e-13	1.32e-12	19.5461
THSD4	-1.07616	2.82971	-9.93136	2.82e-22	4.64e-21	39.2139
CLSTN2	-1.0927	2.85738	-7.68084	3.61e-14	3.89e-13	20.7881
KCNJ3	-1.09501	1.59224	-6.42057	2.05e-10	1.53e-09	12.3113
SERPINA11	-1.09552	2.29401	-7.34658	4.08e-13	4.05e-12	18.4061
SLC7A2	-1.10326	3.63211	-6.20244	7.99e-10	5.55e-09	10.9856
MAPT	-1.10443	2.67833	-8.93105	1.85e-18	2.64e-17	30.5235
NPNT	-1.11012	4.35149	-8.74335	8.85e-18	1.21e-16	28.9805
AFF3	-1.11602	2.79417	-8.6464	1.96e-17	2.63e-16	28.1946
SPDEF	-1.14989	5.97646	-7.32253	4.84e-13	4.78e-12	18.2384
STC2	-1.21374	4.96291	-6.8399	1.34e-11	1.15e-10	14.9784
GFRA1	-1.27433	3.92879	-6.67332	4.04e-11	3.27e-10	13.9003
AGR2	-1.27527	6.23916	-5.77508	1.01e-08	6.17e-08	8.51204
DNAJC12	-1.2756	3.51633	-8.81517	4.88e-18	6.8e-17	29.5676
GATA3	-1.29369	6.82291	-8.54526	4.47e-17	5.86e-16	27.3828
TFF3	-1.30484	5.80495	-5.51933	4.29e-08	2.4e-07	7.11101
NKAIN1	-1.32022	2.92829	-8.39319	1.52e-16	1.92e-15	26.178
SCUBE2	-1.32404	4.15057	-6.94918	6.44e-12	5.69e-11	15.6988
SLC39A6	-1.32643	7.43363	-9.24882	1.23e-19	1.85e-18	33.1997
FOXA1	-1.33603	5.55952	-7.98878	3.57e-15	4.15e-14	23.0662
CA12	-1.3515	5.11353	-8.31023	2.93e-16	3.66e-15	25.5286
TFF1	-1.3925	5.62293	-4.84268	1.47e-06	6.57e-06	3.69461
BMPR1B	-1.4532	2.89054	-7.18636	1.26e-12	1.2e-11	17.2982
NPY1R	-1.47166	3.11893	-7.16139	1.5e-12	1.41e-11	17.1275
EEF1A2	-1.61813	4.19162	-8.57679	3.46e-17	4.58e-16	27.635
ESR1	-1.63246	4.17644	-9.27433	9.9e-20	1.49e-18	33.4179
AGR3	-1.77974	5.17649	-7.92742	5.7e-15	6.5e-14	22.6059
