# Supplementary material for: Prognostic model based on six PD-1 expression and immune infiltration-associated genes predicts survival in breast cancer
Source: Breast Cancer. 2022 Mar 1;29(4):666–76. doi: 10.1007/s12282-022-01344-2 (PMC9226094; doi:10.1007/s12282-022-01344-2)
Supplement: Supplementary file 4 — Supplementary file4 Venn analysis of screening for genes associated with both immune infiltration and PD-1 expression (XLS 41 KB) [file 12282_2022_1344_MOESM4_ESM.xls]

## Sheet: Sheet1
Gene	type
ZAP70	up_brown
PSTPIP1	up_brown
IL12RB1	up_brown
SPIB	up_brown
CXCR4	up_brown
NCF4	up_brown
FGL2	up_brown
AMICA1	up_brown
LILRB2	up_brown
C1QC	up_brown
GZMM	up_brown
FGR	up_brown
C16orf54	up_brown
CD4	up_brown
DOCK2	up_brown
IRF1	up_brown
HLA-DRB5	up_brown
SPN	up_brown
FPR3	up_brown
SH2D1A	up_brown
CXCL13	up_brown
PLEK	up_brown
RNASE6	up_brown
LAX1	up_brown
RUNX3	up_brown
PRKCB	up_brown
HCST	up_brown
ARHGAP30	up_brown
SLCO2B1	up_brown
RAC2	up_brown
ADAMDEC1	up_brown
SEL1L3	up_brown
CARD11	up_brown
FOXP3	up_brown
APOL6	up_brown
CST7	up_brown
SELL	up_brown
CCL19	up_brown
CLEC4E	up_brown
CD38	up_brown
SERPINB9	up_brown
IKZF1	up_brown
LAIR1	up_brown
EVI2A	up_brown
PLTP	up_brown
PLA2G2A	up_brown
APOE	up_brown
HLA-E	up_brown
C3	up_brown
LILRB4	up_brown
POU2AF1	up_brown
MZB1	up_brown
LAMP3	up_brown
C3AR1	up_brown
SAMSN1	up_brown
LBP	up_brown
DUSP2	up_brown
NCF2	up_brown
CD6	up_brown
HLA-DRA	up_brown
CTSW	up_brown
RCSD1	up_brown
FYB	up_brown
CD40	up_brown
GMFG	up_brown
PIK3AP1	up_brown
KLHDC7B	up_brown
SLAMF1	up_brown
RASSF5	up_brown
IKZF3	up_brown
LAG3	up_brown
FERMT3	up_brown
GPR171	up_brown
CD53	up_brown
AKNA	up_brown
CIITA	up_brown
2021-09-01	up_brown
LPXN	up_brown
CXCL11	up_brown
HLA-DQB1	up_brown
GZMK	up_brown
MNDA	up_brown
IL18BP	up_brown
HK3	up_brown
TRAT1	up_brown
MS4A6A	up_brown
FAIM3	up_brown
SH2D2A	up_brown
NKG7	up_brown
BTK	up_brown
TAGAP	up_brown
HCK	up_brown
MAP4K1	up_brown
IFI16	up_brown
RASSF4	up_brown
TRPV2	up_brown
CTSS	up_brown
LCK	up_brown
TIGIT	up_brown
SLA	up_brown
HLA-DPA1	up_brown
CPVL	up_brown
CCR2	up_brown
TMC8	up_brown
WARS	up_brown
LTB	up_brown
HLA-DOA	up_brown
HLA-DMB	up_brown
LIMD2	up_brown
P2RY8	up_brown
HLA-A	up_brown
CD7	up_brown
CD27	up_brown
TNFRSF17	up_brown
SIRPG	up_brown
S1PR4	up_brown
CASP1	up_brown
CD8A	up_brown
SLAMF8	up_brown
ARHGAP25	up_brown
GPR174	up_brown
B2M	up_brown
RASAL3	up_brown
CD2	up_brown
TMEM176A	up_brown
IL21R	up_brown
FAM78A	up_brown
GBP2	up_brown
FCGR3A	up_brown
IGLL5	up_brown
CD83	up_brown
PYHIN1	up_brown
CD97	up_brown
IL18	up_brown
IL4I1	up_brown
SIGLEC1	up_brown
CCL4	up_brown
WAS	up_brown
ITM2C	up_brown
PRF1	up_brown
LST1	up_brown
VSIG4	up_brown
CMKLR1	up_brown
CD79B	up_brown
IL15RA	up_brown
SRGN	up_brown
ITK	up_brown
ACSL5	up_brown
ITGB2	up_brown
FOLR2	up_brown
CD72	up_brown
SIT1	up_brown
CD3D	up_brown
APOL1	up_brown
PIK3CD	up_brown
GIMAP6	up_brown
UBD	up_brown
EOMES	up_brown
SNX20	up_brown
S100A8	up_brown
CHIT1	up_brown
MRC1	up_brown
AIF1	up_brown
THEMIS2	up_brown
CD86	up_brown
TNFAIP3	up_brown
CCL2	up_brown
GBP4	up_brown
HLA-DQA1	up_brown
FAM26F	up_brown
PTPN7	up_brown
CARD16	up_brown
SLAMF6	up_brown
IGJ	up_brown
CCR7	up_brown
XCL2	up_brown
BCL2A1	up_brown
RGS1	up_brown
UBASH3A	up_brown
CYTH4	up_brown
FMNL1	up_brown
ACAP1	up_brown
CCR4	up_brown
PTPRC	up_brown
GNLY	up_brown
CD14	up_brown
IRF4	up_brown
LGALS2	up_brown
SLA2	up_brown
PARVG	up_brown
HLA-F	up_brown
CD163	up_brown
CD37	up_brown
IDO1	up_brown
CECR1	up_brown
GZMH	up_brown
TYROBP	up_brown
COTL1	up_brown
MS4A1	up_brown
EBI3	up_brown
CCL18	up_brown
LSP1	up_brown
IL2RA	up_brown
ARHGAP9	up_brown
CCR1	up_brown
PTGDS	up_brown
LYN	up_brown
S100A4	up_brown
GPR183	up_brown
LILRB1	up_brown
FAM65B	up_brown
ALOX5AP	up_brown
SAMHD1	up_brown
NLRC5	up_brown
GZMA	up_brown
SPI1	up_brown
MS4A4A	up_brown
TCL1A	up_brown
CD79A	up_brown
GIMAP7	up_brown
CXCR3	up_brown
CTLA4	up_brown
PLA2G2D	up_brown
GIMAP4	up_brown
CLEC7A	up_brown
TNFSF13B	up_brown
SELPLG	up_brown
CD28	up_brown
GBP1	up_brown
SPOCK2	up_brown
TBC1D10C	up_brown
HLA-DPB1	up_brown
SASH3	up_brown
BIN2	up_brown
CD74	up_brown
CORO1A	up_brown
SP140	up_brown
EVI2B	up_brown
GPSM3	up_brown
CD52	up_brown
NCKAP1L	up_brown
EMP3	up_brown
ICAM1	up_brown
CXCL9	up_brown
HLA-DQA2	up_brown
VPREB3	up_brown
VAMP5	up_brown
CD19	up_brown
TNFRSF1B	up_brown
LGALS9	up_brown
GZMB	up_brown
CYBB	up_brown
CYTIP	up_brown
LTF	up_brown
ETS1	up_brown
C2	up_brown
PLA2G7	up_brown
CD247	up_brown
TRAF1	up_brown
CXorf21	up_brown
SOCS1	up_brown
C1QB	up_brown
SIGLEC10	up_brown
P2RY10	up_brown
SLC15A3	up_brown
CD48	up_brown
CELF2	up_brown
ITGAX	up_brown
SLAMF7	up_brown
FDCSP	up_brown
APOBEC3C	up_brown
INPP5D	up_brown
CD5	up_brown
CD3G	up_brown
IL7R	up_brown
CXCL10	up_brown
CCL21	up_brown
IL16	up_brown
SLC7A7	up_brown
LCP2	up_brown
IL10RA	up_brown
CD96	up_brown
VCAM1	up_brown
CCL5	up_brown
PTAFR	up_brown
CCDC69	up_brown
CR2	up_brown
HLA-DMA	up_brown
PPP1R16B	up_brown
HLA-DRB1	up_brown
PDCD1	up_brown
TRAF3IP3	up_brown
IL32	up_brown
MYO1F	up_brown
HLA-B	up_brown
CD8B	up_brown
JAK3	up_brown
CD84	up_brown
LYZ	up_brown
LAPTM5	up_brown
LCP1	up_brown
DOK2	up_brown
MPEG1	up_brown
APOBEC3G	up_brown
CCR5	up_brown
MYO1G	up_brown
CSF2RA	up_brown
CLEC4A	up_brown
HLA-DQB2	up_brown
AIM2	up_brown
ICOS	up_brown
IRF8	up_brown
S100A7	up_brown
MARCO	up_brown
CXCR6	up_brown
FCRLA	up_brown
IGSF6	up_brown
HLA-DOB	up_brown
WIPF1	up_brown
PDCD1LG2	up_brown
FCER1G	up_brown
HSD11B1	up_brown
C1QA	up_brown
MFNG	up_brown
CLIC2	up_brown
GBP5	up_brown
CD69	up_brown
LTA	up_brown
C10orf54	up_brown
CLEC10A	up_brown
CCL3	up_brown
CSF1R	up_brown
APBB1IP	up_brown
AOAH	up_brown
HAVCR2	up_brown
ZNF683	up_brown
TNFAIP8L2	up_brown
APOL3	up_brown
IL2RB	up_brown
CD3E	up_brown
LY96	up_brown
PIM2	up_brown
CD40LG	up_brown
TYMP	up_brown
APOC1	up_brown
C1orf162	up_brown
ITGAL	up_brown
VAV1	up_brown
TMEM176B	up_brown
CSF2RB	up_brown
KLRB1	up_brown
CD1C	up_brown
PSMB9	up_brown
HCLS1	up_brown
S100A9	up_brown
BIRC3	up_brown
MMP9	up_brown
IL2RG	up_brown
CCL13	up_brown
DERL3	up_brown
CTSC	up_brown
AGR3	down_blue
CLSTN2	down_blue
CACNG4	down_blue
MAPT	down_blue
DNALI1	down_blue
NPY1R	down_blue
ESR1	down_blue
NPNT	down_blue
CPB1	down_blue
DNAJC12	down_blue
SLITRK6	down_blue
CA12	down_blue
SLC7A2	down_blue
NKAIN1	down_blue
GATA3	down_blue
FOXA1	down_blue
SERPINA11	down_blue
SPDEF	down_blue
IGF1R	down_blue
ELOVL2	down_blue
KCNJ3	down_blue
SCUBE2	down_blue
GFRA1	down_blue
BMPR1B	down_blue
STC2	down_blue
RIMS4	down_blue
THSD4	down_blue
NAT1	down_blue
MLPH	down_blue
TBC1D9	down_blue
TFF1	down_blue
TFF3	down_blue
AGR2	down_blue
AFF3	down_blue
MYB	down_blue
SLC39A6	down_blue
